# Supplementary material for: A metagenomic glimpse into the gut of wild and domestic animals: Quantification of antimicrobial resistance and more
Source: PLoS One. 2020 Dec 3;15(12):e0242987. doi: 10.1371/journal.pone.0242987 (PMC7714112; doi:10.1371/journal.pone.0242987)
Supplement: S1 Table — (XLSX) [file pone.0242987.s001.xlsx]

## Sheet: QC_report_NextSeq_059.txt
Sample	Sample origin	Bases (MB)	Qual Bases (MB)	Qual bases %	Reads	Qual reads	Qual reads %	Most common adapter (count)	2. Most common adapter (count)	Other adapters (count)
DTU2018-1753-PRJ-metagenome-wild-1_R1_001.fq.gz	1 wild boars	16362	15015	0.9177	119873506	111514506	0.9303	21765	10696	17811
DTU2018-1754-PRJ-metagenome-farm-2_R1_001.fq.gz	2 turkey	18025	16455	0.9129	133816676	123533084	0.9232	29087	14291	23812
DTU2018-1755-PRJ-metagenome-farm-3_R1_001.fq.gz	3 broilers	20621	18864	0.9148	154472872	142865644	0.9249	33930	17130	21399
DTU2018-1756-PRJ-metagenome-farm-4_R1_001.fq.gz	4 pigs	23396	21858	0.9343	180960420	168979188	0.9338	35683	24830	37927
DTU2018-1757-PRJ-metagenome-wild-5_R1_001.fq.gz	5 foxes	24626	22180	0.9007	196838210	176799278	0.8982	59528	38832	68751
DTU2018-1758-PRJ-metagenome-wild-6_R1_001.fq.gz	6 rodents	27028	24765	0.9163	216087582	196972722	0.9115	59499	36649	58434
					1002049266	920664422

## Sheet: Mapped summary reads
	number of reads	%
Total Qual reads	920664422
ResFinder	257416	0.000279598
Plasmid	2167034	0.00235377
bacterial genomic material	74117650	0.0805045
plant genomic material	158090	0.000171713
vertebrates	186176694	0.20222
invertebrates	251876	0.000273581
Mapped summary reads full mode
Sample	Plasmid	ResFinder	Unmapped
turkeys	416818	102470	123039578
chickens	317514	94014	142482268
pigs	87758	18746	19569766
wild boars	688448	7162	110815036
foxes	548662	35008	176170458
rodents	107834	16	196826024
Mapped summary reads best mode
Sample	Bacteria	Bacteria_draft	Invertebrates	Plant	Vertebrates_mammals	Vertebrates_other	Unmapped
turkeys	10107304	16681232	9990	2692	71636	1212258	95447972
chicken	5635426	11647522	2346	1898	15626	67696	37963912
pigs	1593216	3911016	12074	77078	122576	1298	43753690
wild boars	6132672	3575426	28842	46474	650610	25198	101055280
foxes	4745456	5206036	113144	7746	124729616	33438	41963842
rodents	2272268	2610076	85480	22202	59181948	64794	132735954

## Sheet: Mapped summary relative
Sample		Plasmid	ResFinder	Unmapped
DTU2018-1754-PRJ-metagenome-farm-2	2 turkey	0.337	0.083	99.601
DTU2018-1755-PRJ-metagenome-farm-3	3 broilers	0.222	0.066	99.732
DTU2018-1756-PRJ-metagenome-farm-4	4 pigs	0.446	0.095	99.486
DTU2018-1753-PRJ-metagenome-wild-1	1 wild boars	0.617	0.006	99.373
DTU2018-1757-PRJ-metagenome-wild-5	5 foxes	0.31	0.02	99.644
DTU2018-1758-PRJ-metagenome-wild-6	6 rodents	0.055	0	99.926
Sample		Bacteria	Bacteria_draft	Invertebrates	Plant	Vertebrates_mammals	Vertebrates_other	Unmapped
DTU2018-1754-PRJ-metagenome-farm-2	2 turkey	8.182	13.503	0.008	0.002	0.058	0.981	77.265
DTU2018-1755-PRJ-metagenome-farm-3	3 broilers	10.184	21.049	0.004	0.003	0.028	0.122	68.609
DTU2018-1756-PRJ-metagenome-farm-4	4 pigs	3.221	7.906	0.024	0.156	0.248	0.003	88.443
DTU2018-1753-PRJ-metagenome-wild-1	1 wild boars	5.499	3.206	0.026	0.042	0.583	0.023	90.621
DTU2018-1757-PRJ-metagenome-wild-5	5 foxes	2.684	2.945	0.064	0.004	70.549	0.019	23.736
DTU2018-1758-PRJ-metagenome-wild-6	6 rodents	1.154	1.325	0.043	0.011	30.046	0.033	67.389
