# Supplementary material for: A metagenomic glimpse into the gut of wild and domestic animals: Quantification of antimicrobial resistance and more
Source: PLoS One. 2020 Dec 3;15(12):e0242987. doi: 10.1371/journal.pone.0242987 (PMC7714112; doi:10.1371/journal.pone.0242987)
Supplement: S2 Table — (XLSX) [file pone.0242987.s002.xlsx]

## Sheet: ResFinder counts_unclustered
Gene	Description	GeneSize	turkeys	chickens	pigs	wild boars	foxes	rodents
VanG2XY_1_FJ872410	glycopeptide	1811	0	10	8	4	0	0
VanGXY_1_AY271782	glycopeptide	1811	0	4	0	8	0	0
VanHBX_1_AF192329	glycopeptide	2607	348	108	4	0	0	0
VanHBX_2_U35369	glycopeptide	2607	20	4	0	0	0	0
VanHDX_6_DQ172830	glycopeptide	2610	0	0	0	2	0	0
aac(3)-IVa_1_X01385	aminoglycoside	786	0	38	0	0	0	0
aac(6_)-Im_1_AF337947	aminoglycoside original_name=aac(6')-Im_1_AF337947	537	16	14	0	0	4	0
aac(6_)-aph(2__)_1_KF652095	aminoglycoside original_name=aac(6')-aph(2'')_1_KF652095	1455	0	4	0	0	0	0
aac(6_)-aph(2__)_1_M13771	aminoglycoside original_name=aac(6')-aph(2'')_1_M13771	1440	4	12	0	0	0	0
aadA12_1_AY665771	aminoglycoside	792	2	4	0	0	0	0
aadA13_1_AY713504	aminoglycoside	798	18	0	0	0	0	0
aadA13_2_NC010643	aminoglycoside	798	6	0	0	0	0	0
aadA15_1_DQ393783	aminoglycoside	792	4	4	0	0	0	0
aadA17_1_FJ460181	aminoglycoside	792	4	2	2	0	0	0
aadA1_2_FJ591054	aminoglycoside	792	2	8	0	0	0	0
aadA1_3_JQ414041	aminoglycoside	792	14	2	2	0	0	0
aadA1_4_JQ480156	aminoglycoside	789	16	10	0	0	0	0
aadA1_5_JX185132	aminoglycoside	792	8	14	2	0	0	0
aadA1b_1_M95287	aminoglycoside	792	4	2	0	0	0	0
aadA21_1_AY171244	aminoglycoside	792	2	2	0	0	0	0
aadA22_1_AM261837	aminoglycoside	792	4	14	0	0	0	0
aadA23_1_AJ809407	aminoglycoside	780	6	6	0	0	0	0
aadA2_1_NC010870	aminoglycoside	819	2	0	0	0	0	0
aadA3_1_AF047479	aminoglycoside	792	4	0	0	0	0	0
aadA5_1_AF137361	aminoglycoside	789	0	0	0	0	52	0
aadA8_1_AF326210	aminoglycoside	792	0	0	2	0	0	0
aadA8b_1_AM040708	aminoglycoside	792	0	4	0	0	0	0
aadE-Cc_1_CP013733	aminoglycoside	900	0	8	0	0	0	0
ant(3__)-Ia_1_X02340	aminoglycoside original_name=ant(3'')-Ia_1_X02340	972	24	30	4	0	0	0
ant(6)-Ia_1_AF330699	aminoglycoside	909	146	248	30	0	0	0
ant(6)-Ia_2_KF421157	aminoglycoside	864	20	28	12	0	0	0
ant(6)-Ia_3_KF864551	aminoglycoside	867	2782	1928	318	20	56	0
ant(6)-Ia_5_AB247327	aminoglycoside	909	100	104	8	0	0	0
ant(6)-Ib_1_FN594949	aminoglycoside	858	218	162	22	0	4	0
aph(2__)-Ia_2_AP009486	aminoglycoside original_name=aph(2'')-Ia_2_AP009486	1476	6	12	0	0	0	0
aph(2__)-Ia_3_AJ536195	aminoglycoside original_name=aph(2'')-Ia_3_AJ536195	1440	2	14	0	0	0	0
aph(2__)-Ib_1_AF337947	aminoglycoside original_name=aph(2'')-Ib_1_AF337947	900	0	6	0	0	0	0
aph(2__)-Ib_2_AF207840	aminoglycoside original_name=aph(2'')-Ib_2_AF207840	900	6	8	4	0	0	0
aph(2__)-Ib_3_KF652098	aminoglycoside original_name=aph(2'')-Ib_3_KF652098	900	0	4	0	0	0	0
aph(2__)-Ig_1_CP004067	aminoglycoside original_name=aph(2'')-Ig_1_CP004067	921	16	176	0	0	0	0
aph(3_)-III_1_M26832	aminoglycoside original_name=aph(3')-III_1_M26832	795	856	888	90	0	0	0
aph(3_)-IIIa_1_AF330699	aminoglycoside original_name=aph(3')-IIIa_1_AF330699	795	672	800	78	0	0	0
aph(3_)-IIIa_2_AJ490186	aminoglycoside original_name=aph(3')-IIIa_2_AJ490186	795	532	628	66	4	0	0
aph(3_)-IIIa_3_AB247327	aminoglycoside original_name=aph(3')-IIIa_3_AB247327	795	350	382	50	0	0	0
aph(3_)-Ia_10_EU855787	aminoglycoside original_name=aph(3')-Ia_10_EU855787	816	6	4	2	0	2	0
aph(3_)-Ia_1_V00359	aminoglycoside original_name=aph(3')-Ia_1_V00359	816	2	2	2	0	12	0
aph(3_)-Ia_4_AF498082	aminoglycoside original_name=aph(3')-Ia_4_AF498082	816	6	0	0	0	4	0
aph(3_)-Ia_6_L05392	aminoglycoside original_name=aph(3')-Ia_6_L05392	816	2	2	0	0	2	0
aph(3_)-Ia_7_X62115	aminoglycoside original_name=aph(3')-Ia_7_X62115	816	0	4	0	0	0	0
aph(3_)-Ia_8_Y00452	aminoglycoside original_name=aph(3')-Ia_8_Y00452	816	0	6	0	0	0	0
aph(3_)-Ia_9_EU722351	aminoglycoside original_name=aph(3')-Ia_9_EU722351	816	2	0	0	0	4	0
aph(3__)-Ib_1_M28829	aminoglycoside original_name=aph(3'')-Ib_1_M28829	804	14	6	6	2	8	0
aph(3__)-Ib_2_AF024602	aminoglycoside original_name=aph(3'')-Ib_2_AF024602	804	26	16	6	2	16	0
aph(3__)-Ib_3_AF321550	aminoglycoside original_name=aph(3'')-Ib_3_AF321550	804	14	18	8	2	4	0
aph(3__)-Ib_4_AF313472	aminoglycoside original_name=aph(3'')-Ib_4_AF313472	804	16	8	2	0	8	0
aph(3__)-Ib_5_AF321551	aminoglycoside original_name=aph(3'')-Ib_5_AF321551	804	24	18	0	8	20	0
aph(4)-Ia_1_V01499	aminoglycoside	1026	0	34	0	0	0	0
aph(6)-Id_1_M28829	aminoglycoside	837	24	50	8	6	54	0
aph(6)-Id_2_AF024602	aminoglycoside	837	22	14	4	0	36	0
aph(6)-Id_3_AB109805	aminoglycoside	837	28	8	2	0	24	0
aph(6)-Id_4_CP000971	aminoglycoside	831	26	28	0	2	44	0
aph(6)-Id_5_18676889	aminoglycoside	837	12	20	0	2	22	0
blaACI-1_1_AJ007350	beta-lactam	855	78	0	126	6	0	0
blaACT-12_1_JX440355	beta-lactam	1146	0	0	0	0	26	0
blaACT-14_1_JX440354	beta-lactam	1146	0	0	0	0	2	0
blaACT-5_1_FJ237369	beta-lactam	1146	0	0	0	0	10	0
blaCFE-1_1_AB107899	beta-lactam	1146	0	0	0	0	102	0
blaCMY-101_1_KF526114	beta-lactam	1146	0	0	0	0	2	0
blaCMY-104_1_KF150216	beta-lactam;beta-lactam	1146	0	0	0	0	6	0
blaCMY-112_1_KM087837	beta-lactam	1146	0	0	0	0	2	0
blaCMY-1_1_X92508	beta-lactam	1149	0	2	0	0	0	0
blaCMY-40_1_EU515251	beta-lactam	1146	0	0	0	0	16	0
blaCMY-50_1_FN645444	beta-lactam	1146	0	0	0	0	2	0
blaCMY-70_1_JX440350	beta-lactam	1146	0	0	0	0	2	0
blaCMY-75_1_JQ733572	beta-lactam	1146	0	0	0	0	2	0
blaDHA-16_1_KM087852	beta-lactam	1140	0	0	0	0	56	0
blaOXA-184_1_JQ396378	beta-lactam	747	0	2	0	0	0	0
blaOXA-193_1_CP013032	beta-lactam	774	0	2	0	0	0	0
blaOXA-209_1_JF268688	beta-lactam	825	14	12	0	0	4	0
blaOXA-211_1_JN861779	beta-lactam	825	0	8	0	0	0	0
blaOXA-212_1_JN861780	beta-lactam	825	0	10	0	0	0	0
blaOXA-282_1_APQS01000019	beta-lactam	831	0	4	0	0	0	0
blaOXA-347_1_ACWG01000053	beta-lactam	825	48	36	0	0	52	0
blaOXA-347_1_JN086160	beta-lactam	825	72	44	0	0	54	0
blaOXA-451_1_KR061504	beta-lactam	774	0	4	2	0	0	0
blaOXA-452_1_KR061505	beta-lactam	774	0	4	0	0	0	0
blaOXA-460_1_KR061508	beta-lactam	762	0	2	2	0	0	0
blaOXA-461_1_KR061509	beta-lactam	762	0	2	0	0	0	0
blaOXA-46_1_AF317511	beta-lactam	801	22	0	0	0	0	0
blaOXA-85_1_JANA01000064	beta-lactam	786	0	0	0	0	40	0
blaSED1_1_AF321608	beta-lactam	888	0	0	0	0	8	0
blaTEM-101_1_AF495873	beta-lactam	861	0	2	0	0	0	0
blaTEM-105_1_AF516720	beta-lactam	861	0	0	0	0	2	0
blaTEM-106_1_AY101578	beta-lactam	861	0	2	0	0	4	0
blaTEM-107_1_AY101764	beta-lactam	861	0	0	0	0	2	0
blaTEM-109_1_AY628175	beta-lactam	861	0	2	0	0	0	0
blaTEM-114_1_AY589495	beta-lactam	861	0	0	0	0	2	0
blaTEM-11_1_AY874537	beta-lactam	861	0	0	0	0	2	0
blaTEM-120_1_AY243512	beta-lactam	861	0	2	0	0	0	0
blaTEM-123_1_AY327539	beta-lactam	858	0	2	0	0	0	0
blaTEM-126_1_AY628199	beta-lactam	861	2	0	0	0	2	0
blaTEM-127_1_AY368236	beta-lactam	861	0	0	0	0	2	0
blaTEM-128_1_AY368237	beta-lactam	861	2	2	0	0	2	0
blaTEM-131_1_AY436361	beta-lactam	861	0	2	0	0	0	0
blaTEM-132_1_AY491682	beta-lactam	861	0	2	0	0	0	0
blaTEM-135_1_GQ896333	beta-lactam	861	2	0	0	0	0	0
blaTEM-136_1_AY826417	beta-lactam	861	0	2	0	0	0	0
blaTEM-138_1_AY853593	beta-lactam	861	0	4	0	0	0	0
blaTEM-141_1_AY956335	beta-lactam	861	0	2	0	0	2	0
blaTEM-142_1_DQ388882	beta-lactam	861	0	2	0	0	0	0
blaTEM-147_1_DQ279850	beta-lactam	861	2	0	0	0	0	0
blaTEM-148_1_AM087454	beta-lactam	861	0	2	0	0	0	0
blaTEM-150_1_AM183304	beta-lactam	861	0	2	0	0	2	0
blaTEM-157_1_DQ909059	beta-lactam	861	0	0	0	0	2	0
blaTEM-159_1_EF136376	beta-lactam	861	0	0	0	0	2	0
blaTEM-164_1_EU274580	beta-lactam	861	0	2	0	0	0	0
blaTEM-168_1_FJ919776	beta-lactam	861	0	2	0	0	0	0
blaTEM-171_1_GQ149347	beta-lactam	861	0	0	0	0	2	0
blaTEM-178_1_X97254	beta-lactam	858	0	2	0	0	0	0
blaTEM-182_1_HQ317449	beta-lactam	861	0	2	0	0	0	0
blaTEM-185_1_JF795538	beta-lactam	861	0	2	0	0	4	0
blaTEM-1A_1_HM749966	beta-lactam	861	0	4	0	0	0	0
blaTEM-1B_1_AY458016	beta-lactam	861	0	0	0	0	2	0
blaTEM-1C_1_FJ560503	beta-lactam	861	0	4	0	0	0	0
blaTEM-205_1_KC900516	beta-lactam	858	0	2	0	0	0	0
blaTEM-206_1_KC783461	beta-lactam	861	0	4	0	0	2	0
blaTEM-207_1_KC818234	beta-lactam	861	0	2	0	0	2	0
blaTEM-209_1_KF240808	beta-lactam	861	0	0	0	0	2	0
blaTEM-210_1_KJ484630	beta-lactam	861	0	2	0	0	2	0
blaTEM-212_1_KF481968	beta-lactam	861	0	2	0	0	0	0
blaTEM-213_1_LJEE02000034	beta-lactam	861	0	2	0	0	0	0
blaTEM-214_1_KP050491	beta-lactam	861	0	2	0	0	0	0
blaTEM-215_1_KP050492	beta-lactam	861	2	0	0	0	0	0
blaTEM-216_1_KF944358	beta-lactam	861	0	2	0	0	0	0
blaTEM-217_1_HG934763	beta-lactam	861	2	0	0	0	0	0
blaTEM-219_1_KM114268	beta-lactam	861	0	2	0	0	0	0
blaTEM-220_1_KM998962	beta-lactam	861	0	2	0	0	0	0
blaTEM-226_1_KY646301	beta-lactam	861	0	4	0	0	0	0
blaTEM-230_1_MG821377	beta-lactam	861	0	8	0	0	0	0
blaTEM-233_1_MH270416	beta-lactam	861	2	2	0	0	4	0
blaTEM-234_1_MH243353	beta-lactam	861	0	2	0	0	0	0
blaTEM-28_1_U37195	beta-lactam	861	0	2	0	0	0	0
blaTEM-2_1_X54606	beta-lactam	861	2	0	0	0	0	0
blaTEM-30_1_AJ437107	beta-lactam	861	0	2	0	0	0	0
blaTEM-33_1_GU371926	beta-lactam	861	0	2	2	0	0	0
blaTEM-34_1_KC292503	beta-lactam	861	0	2	0	0	2	0
blaTEM-35_1_KP860986	beta-lactam	861	2	4	0	0	0	0
blaTEM-40_1_FR717535	beta-lactam	861	0	2	0	0	0	0
blaTEM-43_1_U95363	beta-lactam	861	0	4	0	0	0	0
blaTEM-47_1_Y10279	beta-lactam	861	0	2	0	0	0	0
blaTEM-52B_1_AF027199	beta-lactam	861	2	0	0	0	0	0
blaTEM-55_1_DQ286729	beta-lactam	861	0	2	0	0	0	0
blaTEM-67_1_AF091113	beta-lactam	861	0	2	0	0	0	0
blaTEM-70_1_AF188199	beta-lactam	861	2	4	0	0	2	0
blaTEM-76_1_AF190694	beta-lactam	861	0	0	0	0	2	0
blaTEM-77_1_AF190695	beta-lactam	861	0	2	0	0	2	0
blaTEM-80_1_AF347054	beta-lactam	861	0	2	0	0	0	0
blaTEM-82_1_AF427128	beta-lactam	861	0	2	0	0	0	0
blaTEM-85_1_AJ277414	beta-lactam	861	0	4	0	0	0	0
blaTEM-88_1_AY027590	beta-lactam	861	0	4	0	0	0	0
blaTEM-90_1_AF351241	beta-lactam	861	0	4	0	0	0	0
blaTEM-98_1_AF397068	beta-lactam	861	0	2	0	0	0	0
blaTEM-99_1_AF397066	beta-lactam	861	0	4	0	0	0	0
catA2_1_X53796	phenicol	642	0	0	0	0	16	0
catP_1_U15027	phenicol	624	2	6	0	0	0	0
catS_1_X74948	phenicol	492	0	2	0	0	0	0
cat_2_M35190	phenicol	624	78	8	0	0	0	0
cat_3_S48276	phenicol	651	14	74	0	0	0	0
cepA-29_1_U05884	beta-lactam	903	0	18	0	0	0	0
cepA-44_1_U05885	beta-lactam	903	0	30	0	0	0	0
cepA_1_L13472	beta-lactam	903	0	4	0	0	0	0
cepA_1_U05887	beta-lactam	903	0	6	0	0	0	0
cepA_6_FR688022	beta-lactam	903	0	12	0	0	0	0
cfiA13_1_FM200787	beta-lactam	750	0	44	0	0	0	0
cfiA14_1_FM200789	beta-lactam	750	0	20	0	0	0	0
cfiA1_1_AB087225	beta-lactam	750	0	6	0	0	0	0
cfiA2_1_AB087226	beta-lactam	750	0	8	0	0	0	0
cfiA3_1_AB087228	beta-lactam	750	0	6	0	0	0	0
cfiA4_1_AB087229	beta-lactam	750	0	6	0	0	0	0
cfiA6_1_AB087231	beta-lactam	750	0	2	0	0	0	0
cfiA8_1_AB087233	beta-lactam	750	0	2	0	0	0	0
cfr(C)_1_KX686749	phenicol	1140	782	126	72	0	0	0
cfr(C)_2_CANB01000378	phenicol	1251	2240	422	152	0	0	0
cfxA2_1_AF504914	beta-lactam	966	154	30	30	24	0	0
cfxA3_1_AF472622	beta-lactam	966	362	44	62	4	0	0
cfxA4_1_AY769933	beta-lactam	966	214	48	76	8	0	2
cfxA5_1_AY769934	beta-lactam	966	248	44	72	12	6	0
cfxA6_1_GQ342996	beta-lactam	996	126	60	204	2	0	2
cfxA_1_U38243	beta-lactam	966	228	70	60	6	0	0
cmlA1_1_M64556	phenicol	1260	6	2	2	0	0	0
cphA1_4_AY261376	beta-lactam	765	0	4	0	0	0	0
cphA8_1_AY261375	beta-lactam	765	0	4	0	0	0	0
dfrA14_4_AF393510	trimethoprim	474	0	8	0	0	0	0
dfrA14_5_DQ388123	trimethoprim	483	0	4	0	0	0	0
dfrA1_13_DQ018382	trimethoprim	474	0	0	0	0	2	0
dfrA1_4_AB188271	trimethoprim	474	0	0	0	0	2	0
dfrA1_6_FJ215857	trimethoprim	474	0	0	0	0	2	0
dfrA1_8_X00926	trimethoprim	474	0	0	0	0	4	0
dfrA5_1_X12868	trimethoprim	474	0	0	0	0	4	0
dfrA5_4_AY139589	trimethoprim	474	0	0	0	0	2	0
ere(A)_6_DQ157752	macrolide	1221	0	0	2	0	0	0
ere(D)_1_KP265721	macrolide	1227	4	0	0	0	0	0
erm(35)_1_AF319779	macrolide	801	2	0	0	0	2	0
erm(B)_10_U86375	macrolide	738	80	66	8	0	0	0
erm(B)_11_M19270	macrolide	738	42	24	0	0	0	0
erm(B)_12_U18931	macrolide	738	156	104	6	0	0	0
erm(B)_15_U48430	macrolide	753	94	52	8	0	0	0
erm(B)_18_X66468	macrolide	762	84	62	12	0	0	0
erm(B)_1_JN899585	macrolide	738	112	36	8	0	0	0
erm(B)_20_AF109075	macrolide	738	42	24	2	0	0	0
erm(B)_21_U35228	macrolide	738	72	46	4	0	0	0
erm(B)_22_X52632	macrolide	735	136	44	4	0	0	0
erm(B)_25_X72021	macrolide	738	140	58	0	0	0	0
erm(B)_26_AF080450	macrolide	753	112	70	2	0	0	0
erm(B)_2_K00551	macrolide	738	54	44	2	0	0	0
erm(B)_6_AF242872	macrolide	747	110	52	12	0	0	0
erm(B)_7_AF368302	macrolide	711	134	84	2	0	0	0
erm(B)_9_AF299292	macrolide	738	134	52	6	0	0	0
erm(F)_1_M14730	macrolide	801	548	222	48	0	100	0
erm(F)_3_M17808	macrolide	801	852	302	66	0	108	0
erm(F)_4_M62487	macrolide	801	72	56	24	0	14	0
erm(G)_1_M15332	macrolide	735	26	60	18	0	0	0
erm(G)_2_L42817	macrolide	735	18	18	6	0	0	0
erm(T)_2_AY894138	macrolide	735	0	0	4	0	0	0
erm(T)_4_AJ488494	macrolide	738	14	8	4	0	0	0
erm(X)_1_M36726	macrolide	855	46	50	0	0	0	0
erm(X)_2_X51472	macrolide	762	54	90	0	0	0	0
erm(X)_3_U21300	macrolide	762	60	80	0	0	0	0
erm(X)_4_NC_005206	macrolide	855	24	16	0	0	0	0
fexA_1_AJ549214	phenicol	1428	0	0	26	0	0	0
fexA_2_AM408573	phenicol	1428	0	0	20	0	0	0
floR_1_AF071555	phenicol	1215	0	26	4	0	0	0
floR_2_AF118107	phenicol	1215	2	40	12	0	0	0
lnu(A)_1_M14039	macrolide	486	6	6	0	0	0	0
lnu(B)_1_AJ238249	macrolide	804	6	2	2	0	0	0
lnu(B)_1_JQ861959	macrolide	804	10	0	4	0	0	0
lnu(C)_1_AY928180	macrolide	495	882	948	106	14	80	0
lnu(F)_3_AJ561197	macrolide	822	0	0	0	0	6	0
mdf(A)_1_Y08743	macrolide	1233	0	80	18	332	172	4
mef(A)_1_AJ971089	macrolide	1218	1100	254	300	16	8	0
mef(A)_2_U83667	macrolide	1218	272	140	66	2	0	0
mef(A)_3_AF227520	macrolide	1218	2974	738	858	52	12	0
mef(A)_4_HG423652	macrolide	1218	410	78	82	10	2	0
mph(B)_1_D85892	macrolide	909	0	0	0	0	8	0
mph(N)_1_KF648874	macrolide	909	0	0	10	0	0	0
msr(D)_2_AF274302	macrolide	1464	82	2	26	4	0	0
msr(D)_3_AF227520	macrolide	1464	108	16	14	0	0	0
nimA_1_X71444	nitroimidazole	531	86	0	0	0	0	0
nimB_1_X71443	nitroimidazole	495	2	0	2	2	0	0
nimD_1_X76949	nitroimidazole	495	22	0	0	0	0	0
nimH_1_KX576455	nitroimidazole	458	20	6	2	0	0	0
nimJ_1_NZ_JH815495	nitroimidazole	498	134	0	34	8	0	0
oqxA_1_EU370913	quinolone	1176	0	0	0	0	34	0
oqxB_1_EU370913	quinolone	3153	2	0	0	2	204	0
qnrB19_1_EU432277	quinolone	645	2	18	0	0	0	0
qnrB58_1_JX259319	quinolone	645	0	2	0	0	0	0
qnrB5_1_DQ303919	quinolone	645	2	14	0	0	2	0
qnrB81_1_KX372671	quinolone	645	4	18	0	0	4	0
qnrB82_1_KX372672	quinolone	645	6	6	0	0	2	0
qnrS1_1_AB187515	quinolone	657	0	8	0	0	0	0
qnrS3_1_EU077611	quinolone	656	0	2	0	0	0	0
qnrS9_1_KF732714	quinolone	657	0	6	0	0	0	0
sul1_10_DQ143913	sulphonamide	831	0	4	0	0	0	0
sul1_11_DQ914960	sulphonamide	882	0	2	0	0	0	0
sul1_14_AJ517791	sulphonamide	840	0	0	0	0	2	0
sul1_17_AM746675	sulphonamide	840	0	4	0	0	0	0
sul1_18_AY260546	sulphonamide	840	0	0	0	0	2	0
sul1_23_AJ621187	sulphonamide	840	0	2	0	0	0	0
sul1_28_JN790946	sulphonamide	840	0	2	0	0	0	0
sul1_29_AJ746361	sulphonamide	840	0	6	0	0	0	0
sul1_30_JF262178	sulphonamide	840	0	2	0	0	2	0
sul1_31_AM040449	sulphonamide	840	0	2	0	0	0	0
sul1_33_AJ564903	sulphonamide	840	0	2	0	0	2	0
sul1_36_X15024	sulphonamide	840	0	2	0	0	0	0
sul1_38_BX248359	sulphonamide	852	0	2	0	0	0	0
sul1_39_AY522923	sulphonamide	828	0	4	0	0	0	0
sul1_5_EU780013	sulphonamide	867	0	2	0	0	0	0
sul1_7_FJ715937	sulphonamide	840	0	2	0	0	0	0
sul1_9_AY963803	sulphonamide	852	0	4	0	0	0	0
sul2_10_AM183225	sulphonamide	819	2	46	0	0	2	0
sul2_11_AY232670	sulphonamide	816	0	34	0	0	10	0
sul2_12_AF497970	sulphonamide	816	0	32	2	2	4	0
sul2_13_AJ289135	sulphonamide	816	2	50	0	2	0	0
sul2_14_AJ514834	sulphonamide	819	0	38	0	2	2	0
sul2_15_FJ968160	sulphonamide	816	0	26	0	0	2	0
sul2_17_U57647	sulphonamide	816	4	34	0	2	8	0
sul2_18_AJ830714	sulphonamide	816	4	38	0	0	6	0
sul2_19_AJ319822	sulphonamide	816	4	40	2	0	10	0
sul2_1_AF542061	sulphonamide	816	4	30	4	0	12	0
sul2_20_AJ830710	sulphonamide	816	2	32	0	0	4	0
sul2_21_AB366440	sulphonamide	816	2	26	0	0	4	0
sul2_2_AY034138	sulphonamide	816	6	38	0	0	6	0
sul2_3_HQ840942	sulphonamide	816	4	20	0	0	6	0
sul2_5_AY524415	sulphonamide	816	0	8	0	0	6	0
sul2_6_FN995456	sulphonamide	816	4	20	2	0	2	0
sul2_7_HM486907	sulphonamide	852	2	30	2	2	4	0
sul2_8_AJ877041	sulphonamide	852	0	34	2	0	4	0
sul2_9_FJ197818	sulphonamide	852	2	64	0	0	10	0
tet(32)_1_EU722333	tetracycline	1920	102	278	4	22	184	0
tet(32)_2_EF626943	tetracycline	1920	440	900	4	4	106	0
tet(39)_1_KT346360	tetracycline	1122	0	2	0	0	0	0
tet(40)_1_FJ158002	tetracycline	1221	964	776	812	138	534	2
tet(40)_2_AM419751	tetracycline	1221	512	306	410	52	198	0
tet(44)_1_NZ_ABDU01000081	tetracycline	1923	988	1332	90	16	6	0
tet(44)_2_FN594949	tetracycline	1923	1048	1504	94	8	8	0
tet(A)_1_AJ313332	tetracycline	1200	10	18	0	0	22	0
tet(A)_2_X00006	tetracycline	1200	4	12	0	0	10	0
tet(A)_3_AY196695	tetracycline	1200	6	42	4	0	44	0
tet(A)_4_AJ517790	tetracycline	1200	10	52	0	0	32	0
tet(A)_5_AJ419171	tetracycline	1200	2	44	0	0	36	0
tet(A)_6_AF534183	tetracycline	1275	10	82	0	2	46	0
tet(B)_2_AF326777	tetracycline	1206	0	0	2	0	0	0
tet(C)_3_AF055345	tetracycline	1191	0	0	2	0	0	0
tet(D)_1_AF467077	tetracycline	1185	0	0	0	0	64	0
tet(D)_2_X65876	tetracycline	1185	0	0	0	0	28	0
tet(G)_1_AF133139	tetracycline	1176	0	0	0	0	4	0
tet(G)_2_AF133140	tetracycline	1176	0	0	0	0	6	0
tet(G)_3_S52437	tetracycline	1182	0	0	0	0	2	0
tet(J)_1_ACLE01000065	tetracycline	1197	0	0	0	0	22	0
tet(L)_1_HM235948	tetracycline	1383	0	0	2	0	0	0
tet(L)_2_M29725	tetracycline	1377	50	76	6	0	0	0
tet(L)_3_M11036	tetracycline	1377	58	54	0	0	0	0
tet(L)_4_D00006	tetracycline	1377	40	50	4	0	0	0
tet(L)_7_X60828	tetracycline	1377	24	36	0	0	0	0
tet(L)_8_AY081910	tetracycline	1377	62	52	6	0	0	0
tet(M)_10_EU182585	tetracycline	1920	10	2	2	0	2	0
tet(M)_11_JN846696	tetracycline	1920	8	4	2	0	0	0
tet(M)_12_FR671418	tetracycline	1920	2	2	0	0	14	0
tet(M)_13_AM990992	tetracycline	1920	30	16	0	0	4	0
tet(M)_1_X92947	tetracycline	1920	10	14	0	0	6	0
tet(M)_2_X90939	tetracycline	1920	4	0	2	0	4	0
tet(M)_3_U08812	tetracycline	1920	4	0	0	0	0	0
tet(M)_4_X75073	tetracycline	1920	14	8	0	0	0	0
tet(M)_5_U58985	tetracycline	1920	6	6	0	0	10	0
tet(M)_6_M21136	tetracycline	1920	6	0	0	0	12	0
tet(M)_7_FN433596	tetracycline	1920	2	2	0	0	2	0
tet(M)_8_X04388	tetracycline	1920	4	0	0	0	6	0
tet(M)_9_X56353	tetracycline	1920	8	2	0	0	2	0
tet(O)_1_M18896	tetracycline	1920	46	80	88	14	1172	0
tet(O)_2_M20925	tetracycline	1920	38	180	152	36	2032	2
tet(O)_3_Y07780	tetracycline	1920	38	90	164	24	552	2
tet(O)_4_AIOQ01000025	tetracycline	1920	66	104	92	30	614	0
tet(O/32/O)_1_JQ740052	tetracycline	1920	26	104	38	24	174	0
tet(O/32/O)_2_AJ295238	tetracycline	1920	40	92	38	8	202	0
tet(O/32/O)_3_NZ_AUJS01000017	tetracycline	1920	54	86	80	20	602	2
tet(O/32/O)_7_FP929050	tetracycline	1920	74	138	108	12	770	0
tet(O/W)-1_1_AY485126	tetracycline	1920	1506	3240	154	50	46	0
tet(O/W)-2_1_AY485122	tetracycline	1920	1312	3300	138	60	38	0
tet(O/W)_1_AM889118	tetracycline	1889	1460	1730	318	116	86	0
tet(O/W)_2_AM889119	tetracycline	1889	772	1000	178	72	56	0
tet(O/W)_3_AM889120	tetracycline	1889	1196	1620	320	80	168	0
tet(O/W)_4_AM889121	tetracycline	1889	1830	2336	454	128	208	0
tet(O/W)_5_AM889122	tetracycline	1889	1842	2166	386	146	158	0
tet(O/W/32/O)_1_EF065523	tetracycline	1920	196	228	66	24	114	0
tet(O/W/32/O)_2_FM164392	tetracycline	1920	270	398	88	26	138	0
tet(O/W/32/O)_5_JQ740053	tetracycline	1920	192	320	96	16	224	0
tet(O/W/32/O/W/O)_1_DQ525023	tetracycline	1920	214	352	94	18	84	0
tet(O/W/32/O/W/O)_2_DQ679926	tetracycline	1920	250	276	102	14	66	0
tet(O/W/O)-1_1_AY196921	tetracycline	1920	510	1290	66	12	150	0
tet(O/W/O)-2_1_AY196920	tetracycline	1920	852	2038	96	38	96	0
tet(O/W/O)-3_1_EF065524	tetracycline	1920	540	1232	68	20	36	0
tet(Q)_1_L33696	tetracycline	1926	27650	18080	4050	2608	7512	0
tet(Q)_2_X58717	tetracycline	1926	8012	4038	1194	462	9374	0
tet(Q)_3_U73497	tetracycline	1965	2668	1564	716	266	1502	0
tet(Q)_4_Z21523	tetracycline	1926	2738	1826	922	304	1590	0
tet(S)_4_AY534326	tetracycline	1935	2	2	0	0	0	0
tet(S/M)_1_HM367711	tetracycline	1935	6	0	0	0	4	0
tet(W)_1_DQ060146	tetracycline	1920	4268	6118	728	334	576	0
tet(W)_2_AY049983	tetracycline	1920	378	890	166	182	172	0
tet(W)_3_AJ427421	tetracycline	1920	4228	5604	572	324	538	0
tet(W)_4_FN396364	tetracycline	1920	2832	3750	548	262	234	0
tet(W)_5_AJ427422	tetracycline	1920	5030	6730	746	362	640	0
tet(W/32/O)_1_AM710601	tetracycline	1920	462	662	172	20	130	0
tet(W/32/O)_2_AM710602	tetracycline	1920	822	1104	164	74	140	0
tet(W/32/O)_3_AM710603	tetracycline	1920	770	1270	172	70	124	0
tet(W/32/O)_5_AM710605	tetracycline	1920	794	1218	176	78	114	0
tet(X)_1_GU014535	tetracycline	1167	1150	238	28	2	22	0
tet(X)_2_M37699	tetracycline	1167	1966	312	32	8	24	0
tet(X)_3_AB097942	tetracycline	1137	386	404	10	0	358	0
tet(Y)_1_EF495198	tetracycline	1176	0	0	4	0	0	0
tet(Z)_1_AF121000	tetracycline	1155	0	0	2	0	0	0
tetA(P)_1_AB054980	tetracycline	1263	0	0	12	0	92	0
tetA(P)_2_L20800	tetracycline	1263	0	0	20	0	166	0
tetA(P)_3_AB001076	tetracycline	1263	0	0	6	0	84	0
tetB(P)_1_NC_010937	tetracycline	1959	2	0	24	0	662	0
tva(A)_1_ENA_SOX29786	macrolide	1518	0	0	0	0	28	0

## Sheet: ResFinder FPKM_unclustered
	1 turkeys	2 chickens	3 pigs	4 wild boars	5 foxes	6 rodents
VanG2XY_1_FJ872410	0	0.3382	0.8495	0.2408	0	0
VanGXY_1_AY271782	0	0.1353	0	0.4816	0	0
VanHBX_1_AF192329	5.1817	2.4926	0.2899	0	0	0
VanHBX_2_U35369	0.2978	0.0923	0	0	0	0
VanHDX_6_DQ172830	0	0	0	0.0821	0	0
aac(3)-Iva_1_X01385	0	3.2051	0	0	0	0
aac(6_)-Im_1_AF337947	1.3668	1.8537	0	0	0.9198	0
aac(6_)-aph(2__)_1_KF652095	0	0.1708	0	0	0	0
aac(6_)-aph(2__)_1_M13771	0.1114	0.5182	0	0	0	0
aadA12_1_AY665771	0.1079	0.3345	0	0	0	0
aadA13_1_AY713504	0.9626	0	0	0	0	0
aadA13_2_NC010643	0.3209	0	0	0	0	0
aadA15_1_DQ393783	0.2158	0.3345	0	0	0	0
aadA17_1_FJ460181	0.2158	0.1672	0.5251	0	0	0
aadA1_2_FJ591054	0.1079	0.6689	0	0	0	0
aadA1_3_JQ414041	0.7552	0.1672	0.5251	0	0	0
aadA1_4_JQ480156	0.8669	0.8398	0	0	0	0
aadA1_5_JX185132	0.4316	1.1706	0.5251	0	0	0
aadA1b_1_M95287	0.2158	0.1672	0	0	0	0
aadA21_1_AY171244	0.1079	0.1672	0	0	0	0
aadA22_1_AM261837	0.2158	1.1706	0	0	0	0
aadA23_1_AJ809407	0.3294	0.5105	0	0	0	0
aadA2_1_NC010870	0.1038	0	0	0	0	0
aadA3_1_AF047479	0.2158	0	0	0	0	0
aadA5_1_AF137361	0	0	0	0	7.584	0
aadA8_1_AF326210	0	0	0.5251	0	0	0
aadA8b_1_AM040708	0	0.3345	0	0	0	0
aadE-Cc_1_CP013733	0	0.5786	0	0	0	0
ant(3__)-Ia_1_X02340	1.0274	1.9906	0.8334	0	0	0
ant(6)-Ia_1_AF330699	6.7368	17.7372	6.7371	0	0	0
ant(6)-Ia_2_KF421157	0.9772	2.1205	2.8536	0	0	0
ant(6)-Ia_3_KF864551	135.3982	145.4433	75.3243	2.686	7.3368	0
ant(6)-Ia_5_AB247327	4.6143	7.4382	1.7966	0	0	0
ant(6)-Ib_1_FN594949	10.7359	12.366	5.273	0	0.5303	0
aph(2__)-Ia_2_AP009486	0.1628	0.5046	0	0	0	0
aph(2__)-Ia_3_AJ536195	0.0557	0.6045	0	0	0	0
aph(2__)-Ib_1_AF337947	0	0.434	0	0	0	0
aph(2__)-Ib_2_AF207840	0.28	0.5786	0.9084	0	0	0
aph(2__)-Ib_3_KF652098	0	0.2893	0	0	0	0
aph(2__)-Ig_1_CP004067	0.7275	12.4037	0	0	0	0
aph(3_)-III_1_M26832	45.9769	73.9282	23.5267	0	0	0
aph(3_)-IIIa_1_AF330699	36.094	66.602	20.3898	0	0	0
aph(3_)-IIIa_2_AJ490186	28.5744	52.2826	17.2529	0.5928	0	0
aph(3_)-IIIa_3_AB247327	18.799	31.8025	13.0704	0	0	0
aph(3_)-Ia_10_EU855787	0.3128	0.3232	0.5075	0	0.2807	0
aph(3_)-Ia_1_V00359	0.1043	0.1616	0.5075	0	1.6841	0
aph(3_)-Ia_4_AF498082	0.3128	0	0	0	0.5614	0
aph(3_)-Ia_6_L05392	0.1043	0.1616	0	0	0.2807	0
aph(3_)-Ia_7_X62115	0	0.3232	0	0	0	0
aph(3_)-Ia_8_Y00452	0	0.4849	0	0	0	0
aph(3_)-Ia_9_EU722351	0.1043	0	0	0	0.5614	0
aph(3__)-Ib_1_M28829	0.7423	0.4931	1.5484	0.2926	1.1419	0
aph(3__)-Ib_2_AF024602	1.3786	1.315	1.5484	0.2926	2.2838	0
aph(3__)-Ib_3_AF321550	0.7423	1.4794	2.0645	0.2926	0.571	0
aph(3__)-Ib_4_AF313472	0.8484	0.6575	0.5161	0	1.1419	0
aph(3__)-Ib_5_AF321551	1.2726	1.4794	0	1.1705	2.8548	0
aph(4)-Ia_1_V01499	0	2.1245	0	0	0	0
aph(6)-Id_1_M28829	1.2156	3.9254	1.9721	0.8386	7.3627	0
aph(6)-Id_2_AF024602	1.1143	1.0991	0.986	0	4.9085	0
aph(6)-Id_3_AB109805	1.4182	0.6281	0.493	0	3.2723	0
aph(6)-Id_4_CP000971	1.3277	2.2163	0	0.2818	6.0485	0
aph(6)-Id_5_18676889	0.6078	1.5702	0	0.2795	2.9996	0
blaACI-1_1_AJ007350	3.8565	0	30.3198	0.8186	0	0
blaACT-12_1_JX440355	0	0	0	0	2.4978	0
blaACT-14_1_JX440354	0	0	0	0	0.1921	0
blaACT-5_1_FJ237369	0	0	0	0	0.9607	0
blaCFE-1_1_AB107899	0	0	0	0	9.799	0
blaCMY-101_1_KF526114	0	0	0	0	0.1921	0
blaCMY-104_1_KF150216	0	0	0	0	0.5764	0
blaCMY-112_1_KM087837	0	0	0	0	0.1921	0
blaCMY-1_1_X92508	0	0.1103	0	0	0	0
blaCMY-40_1_EU515251	0	0	0	0	1.5371	0
blaCMY-50_1_FN645444	0	0	0	0	0.1921	0
blaCMY-70_1_JX440350	0	0	0	0	0.1921	0
blaCMY-75_1_JQ733572	0	0	0	0	0.1921	0
blaDHA-16_1_KM087852	0	0	0	0	5.4109	0
blaOXA-184_1_JQ396378	0	0.1789	0	0	0	0
blaOXA-193_1_CP013032	0	0.1717	0	0	0	0
blaOXA-209_1_JF268688	0.7208	0.9577	0	0	0.5544	0
blaOXA-211_1_JN861779	0	0.6385	0	0	0	0
blaOXA-212_1_JN861780	0	0.7981	0	0	0	0
blaOXA-282_1_APQS01000019	0	0.3166	0	0	0	0
blaOXA-347_1_ACWG01000053	2.4715	2.8731	0	0	7.2074	0
blaOXA-347_1_JN086160	3.7072	3.5115	0	0	7.4846	0
blaOXA-451_1_KR061504	0	0.3434	0.5391	0	0	0
blaOXA-452_1_KR061505	0	0.3434	0	0	0	0
blaOXA-460_1_KR061508	0	0.1748	0.5489	0	0	0
blaOXA-461_1_KR061509	0	0.1748	0	0	0	0
blaOXA-46_1_AF317511	1.1715	0	0	0	0	0
blaOXA-85_1_JANA01000064	0	0	0	0	5.8593	0
blaSED1_1_AF321608	0	0	0	0	1.0202	0
blaTEM-101_1_AF495873	0	0.1521	0	0	0	0
blaTEM-105_1_AF516720	0	0	0	0	0.2641	0
blaTEM-106_1_AY101578	0	0.1521	0	0	0.5282	0
blaTEM-107_1_AY101764	0	0	0	0	0.2641	0
blaTEM-109_1_AY628175	0	0.1521	0	0	0	0
blaTEM-114_1_AY589495	0	0	0	0	0.2641	0
blaTEM-11_1_AY874537	0	0	0	0	0.2641	0
blaTEM-120_1_AY243512	0	0.1521	0	0	0	0
blaTEM-123_1_AY327539	0	0.1527	0	0	0	0
blaTEM-126_1_AY628199	0.0981	0	0	0	0.2641	0
blaTEM-127_1_AY368236	0	0	0	0	0.2641	0
blaTEM-128_1_AY368237	0.0981	0.1521	0	0	0.2641	0
blaTEM-131_1_AY436361	0	0.1521	0	0	0	0
blaTEM-132_1_AY491682	0	0.1521	0	0	0	0
blaTEM-135_1_GQ896333	0.0981	0	0	0	0	0
blaTEM-136_1_AY826417	0	0.1521	0	0	0	0
blaTEM-138_1_AY853593	0	0.3041	0	0	0	0
blaTEM-141_1_AY956335	0	0.1521	0	0	0.2641	0
blaTEM-142_1_DQ388882	0	0.1521	0	0	0	0
blaTEM-147_1_DQ279850	0.0981	0	0	0	0	0
blaTEM-148_1_AM087454	0	0.1521	0	0	0	0
blaTEM-150_1_AM183304	0	0.1521	0	0	0.2641	0
blaTEM-157_1_DQ909059	0	0	0	0	0.2641	0
blaTEM-159_1_EF136376	0	0	0	0	0.2641	0
blaTEM-164_1_EU274580	0	0.1521	0	0	0	0
blaTEM-168_1_FJ919776	0	0.1521	0	0	0	0
blaTEM-171_1_GQ149347	0	0	0	0	0.2641	0
blaTEM-178_1_X97254	0	0.1527	0	0	0	0
blaTEM-182_1_HQ317449	0	0.1521	0	0	0	0
blaTEM-185_1_JF795538	0	0.1521	0	0	0.5282	0
blaTEM-1A_1_HM749966	0	0.3041	0	0	0	0
blaTEM-1B_1_AY458016	0	0	0	0	0.2641	0
blaTEM-1C_1_FJ560503	0	0.3041	0	0	0	0
blaTEM-205_1_KC900516	0	0.1527	0	0	0	0
blaTEM-206_1_KC783461	0	0.3041	0	0	0.2641	0
blaTEM-207_1_KC818234	0	0.1521	0	0	0.2641	0
blaTEM-209_1_KF240808	0	0	0	0	0.2641	0
blaTEM-210_1_KJ484630	0	0.1521	0	0	0.2641	0
blaTEM-212_1_KF481968	0	0.1521	0	0	0	0
blaTEM-213_1_LJEE02000034	0	0.1521	0	0	0	0
blaTEM-214_1_KP050491	0	0.1521	0	0	0	0
blaTEM-215_1_KP050492	0.0981	0	0	0	0	0
blaTEM-216_1_KF944358	0	0.1521	0	0	0	0
blaTEM-217_1_HG934763	0.0981	0	0	0	0	0
blaTEM-219_1_KM114268	0	0.1521	0	0	0	0
blaTEM-220_1_KM998962	0	0.1521	0	0	0	0
blaTEM-226_1_KY646301	0	0.3041	0	0	0	0
blaTEM-230_1_MG821377	0	0.6083	0	0	0	0
blaTEM-233_1_MH270416	0.0981	0.1521	0	0	0.5282	0
blaTEM-234_1_MH243353	0	0.1521	0	0	0	0
blaTEM-28_1_U37195	0	0.1521	0	0	0	0
blaTEM-2_1_X54606	0.0981	0	0	0	0	0
blaTEM-30_1_AJ437107	0	0.1521	0	0	0	0
blaTEM-33_1_GU371926	0	0.1521	0.4775	0	0	0
blaTEM-34_1_KC292503	0	0.1521	0	0	0.2641	0
blaTEM-35_1_KP860986	0.0981	0.3041	0	0	0	0
blaTEM-40_1_FR717535	0	0.1521	0	0	0	0
blaTEM-43_1_KPU95363	0	0.3041	0	0	0	0
blaTEM-47_1_Y10279	0	0.1521	0	0	0	0
blaTEM-52B_1_AF027199	0.0981	0	0	0	0	0
blaTEM-55_1_DQ286729	0	0.1521	0	0	0	0
blaTEM-67_1_AF091113	0	0.1521	0	0	0	0
blaTEM-70_1_AF188199	0.0981	0.3041	0	0	0.2641	0
blaTEM-76_1_AF190694	0	0	0	0	0.2641	0
blaTEM-77_1_AF190695	0	0.1521	0	0	0.2641	0
blaTEM-80_1_AF347054	0	0.1521	0	0	0	0
blaTEM-82_1_AF427128	0	0.1521	0	0	0	0
blaTEM-85_1_AJ277414	0	0.3041	0	0	0	0
blaTEM-88_1_AY027590	0	0.3041	0	0	0	0
blaTEM-90_1_AF351241	0	0.3041	0	0	0	0
blaTEM-98_1_AF397068	0	0.1521	0	0	0	0
blaTEM-99_1_AF397066	0	0.3041	0	0	0	0
catA2_1_X53796	0	0	0	0	2.9664	0
catP_1_U15027	0.1425	0.6625	0	0	0	0
catS_1_X74948	0	0.2952	0	0	0	0
cat_2_M35190	5.5567	0.8834	0	0	0	0
cat_3_S48276	0.9485	7.7707	0	0	0	0
cepA-29_1_U05884	0	1.297	0	0	0	0
cepA-44_1_U05885	0	2.1617	0	0	0	0
cepA_1_L13472	0	0.2882	0	0	0	0
cepA_1_U05887	0	0.4323	0	0	0	0
cepA_6_FR688022	0	0.8647	0	0	0	0
cfiA13_1_FM200787	0	3.9167	0	0	0	0
cfiA14_1_FM200789	0	1.7803	0	0	0	0
cfiA1_1_AB087225	0	0.5341	0	0	0	0
cfiA2_1_AB087226	0	0.7121	0	0	0	0
cfiA3_1_AB087228	0	0.5341	0	0	0	0
cfiA4_1_AB087229	0	0.5341	0	0	0	0
cfiA6_1_AB087231	0	0.178	0	0	0	0
cfiA8_1_AB087233	0	0.178	0	0	0	0
cfr(C)_1_KX686749	28.0688	7.01	12.5777	0	0	0
cfr(C)_2_CANB01000378	72.648	21.2138	23.9923	0	0	0
cfxA2_1_AF504914	6.6383	2.0044	6.2937	2.8547	0	0
cfxA3_1_AF472622	15.6042	2.9398	13.007	0.4758	0	0
cfxA4_1_AY769933	9.2246	3.207	15.9441	0.9516	0	0.473
cfxA5_1_AY769934	10.6902	2.9398	15.1049	1.4273	0.6962	0
cfxA6_1_GQ342996	5.2494	3.8746	41.3643	0.2299	0	0.4572
cfxA_1_U38243	9.8281	4.6769	12.5874	0.7137	0	0
cmlA1_1_M64556	0.1931	0.0998	0.3132	0	0	0
cphA1_4_AY261376	0	0.348	0	0	0	0
cphA8_1_AY261375	0	0.348	0	0	0	0
dfrA14_4_AF393510	0	1.2377	0	0	0	0
dfrA14_5_DQ388123	0	0.6043	0	0	0	0
dfrA1_13_DQ018382	0	0	0	0	0.5374	0
dfrA1_4_AB188271	0	0	0	0	0.5374	0
dfrA1_6_FJ215857	0	0	0	0	0.5374	0
dfrA1_8_X00926	0	0	0	0	1.0747	0
dfrA5_1_X12868	0	0	0	0	1.0747	0
dfrA5_4_AY139589	0	0	0	0	0.5374	0
ere(A)_6_DQ157752	0	0	0.3241	0	0	0
ere(D)_1_KP265721	0.1325	0	0	0	0	0
erm(35)_1_AF319779	0.1065	0	0	0	0.2867	0
erm(B)_10_U86375	4.6808	5.9856	2.2781	0	0	0
erm(B)_11_M19270	2.4574	2.1766	0	0	0	0
erm(B)_12_U18931	9.1276	9.4318	1.7086	0	0	0
erm(B)_15_U48430	5.3736	4.6076	2.2258	0	0	0
erm(B)_18_X66468	4.7367	5.419	3.2933	0	0	0
erm(B)_1_JN899585	6.5531	3.2649	2.2781	0	0	0
erm(B)_20_AF109075	2.4574	2.1766	0.5695	0	0	0
erm(B)_21_U35228	4.2127	4.1718	1.139	0	0	0
erm(B)_22_X52632	7.995	4.0092	1.1444	0	0	0
erm(B)_25_X72021	8.1914	5.26	0	0	0	0
erm(B)_26_AF080450	6.4026	6.2025	0.5564	0	0	0
erm(B)_2_K00551	3.1595	3.9904	0.5695	0	0	0
erm(B)_6_AF242872	6.3466	4.6503	3.3696	0	0	0
erm(B)_7_AF368302	8.1868	7.9546	0.5947	0	0	0
erm(B)_9_AF299292	7.8403	4.7159	1.7086	0	0	0
erm(F)_1_M14730	29.1819	18.3239	12.4402	0	14.3349	0
erm(F)_3_M17808	45.3704	24.9271	17.1052	0	15.4817	0
erm(F)_4_M62487	3.8341	4.6222	6.2201	0	2.0069	0
erm(G)_1_M15332	1.5284	5.4671	5.1499	0	0	0
erm(G)_2_L42817	1.0582	1.6401	1.7166	0	0	0
erm(T)_2_AY894138	0	0	1.1444	0	0	0
erm(T)_4_AJ488494	0.8191	0.7255	1.139	0	0	0
erm(X)_1_M36726	2.2744	3.8318	0	0	0	0
erm(X)_2_X51472	3.045	7.8662	0	0	0	0
erm(X)_3_U21300	3.3833	6.9922	0	0	0	0
erm(X)_4_NC_005206	1.1866	1.2262	0	0	0	0
fexA_1_AJ549214	0	0	3.557	0	0	0
fexA_2_AM408573	0	0	2.7361	0	0	0
floR_1_AF071555	0	1.3492	0.6518	0	0	0
floR_2_AF118107	0.067	2.0757	1.9553	0	0	0
lnu(A)_1_M14039	0.5802	0.8994	0	0	0	0
lnu(B)_1_AJ238249	0.3181	0.1644	0.5161	0	0	0
lnu(B)_1_JQ861959	0.5302	0	1.0323	0	0	0
lnu(C)_1_AY928180	83.3532	138.8652	48.7542	3.6509	20.3519	0
lnu(F)_3_AJ561197	0	0	0	0	0.8351	0
mdf(A)_1_Y08743	0	4.0855	2.8863	30.1838	15.2549	0.7231
mef(A)_1_AJ971089	36.7284	13.1454	48.7509	1.4742	0.7191	0
mef(A)_2_U83667	9.0819	7.2455	10.7252	0.1843	0	0
mef(A)_3_AF227520	99.3002	38.1941	139.4276	4.791	1.0786	0
mef(A)_4_HG423652	13.6897	4.0368	13.3252	0.9213	0.1798	0
mph(B)_1_D85892	0	0	0	0	0.9937	0
mph(N)_1_KF648874	0	0	2.2457	0	0	0
msr(D)_2_AF274302	2.2441	0.0848	3.4631	0.3021	0	0
msr(D)_3_AF227520	2.9557	0.6787	1.8647	0	0	0
nimA_1_X71444	7.4486	0	0	0	0	0
nimB_1_X71443	0.189	0	0.9199	0.5216	0	0
nimD_1_X76949	2.0791	0	0	0	0	0
nimH_1_KX576455	2.0854	0.9697	1.015	0	0	0
nimJ_1_NZ_JH815495	12.5682	0	15.5203	2.0705	0	0
oqxA_1_EU370913	0	0	0	0	3.1753	0
oqxB_1_EU370913	0.0245	0	0	0.0675	6.7145	0
qnrB19_1_EU432277	0.137	1.911	0	0	0	0
qnrB58_1_JX259319	0	0.2123	0	0	0	0
qnrB5_1_DQ303919	0.137	1.4863	0	0	0.3688	0
qnrB81_1_KX372671	0.274	1.911	0	0	0.7375	0
qnrB82_1_KX372672	0.411	0.637	0	0	0.3688	0
qnrS1_1_AB187515	0	0.831	0	0	0	0
qnrS3_1_EU077611	0	0.2081	0	0	0	0
qnrS9_1_KF732714	0	0.6233	0	0	0	0
sul1_10_DQ143913	0	0.3166	0	0	0	0
sul1_11_DQ914960	0	0.148	0	0	0	0
sul1_14_AJ517791	0	0	0	0	0.2716	0
sul1_17_AM746675	0	0.3128	0	0	0	0
sul1_18_AY260546	0	0	0	0	0.2716	0
sul1_23_AJ621187	0	0.1564	0	0	0	0
sul1_28_JN790946	0	0.1564	0	0	0	0
sul1_29_AJ746361	0	0.4691	0	0	0	0
sul1_30_JF262178	0	0.1564	0	0	0.2716	0
sul1_31_AM040449	0	0.1564	0	0	0	0
sul1_33_AJ564903	0	0.1564	0	0	0.2716	0
sul1_36_X15024	0	0.1564	0	0	0	0
sul1_38_BX248359	0	0.1539	0	0	0	0
sul1_39_AY522923	0	0.3179	0	0	0	0
sul1_5_EU780013	0	0.1509	0	0	0	0
sul1_7_FJ715937	0	0.1564	0	0	0	0
sul1_9_AY963803	0	0.3078	0	0	0	0
sul2_10_AM183225	0.1038	3.7018	0	0	0.2795	0
sul2_11_AY232670	0	2.7476	0	0	1.4035	0
sul2_12_AF497970	0	2.5859	0.5075	0.2877	0.5614	0
sul2_13_AJ289135	0.1043	4.0405	0	0.2877	0	0
sul2_14_AJ514834	0	3.058	0	0.2865	0.2795	0
sul2_15_FJ968160	0	2.1011	0	0	0.2807	0
sul2_17_U57647	0.2085	2.7476	0	0.2877	1.1228	0
sul2_18_AJ830714	0.2085	3.0708	0	0	0.8421	0
sul2_19_AJ319822	0.2085	3.2324	0.5075	0	1.4035	0
sul2_1_AF542061	0.2085	2.4243	1.015	0	1.6841	0
sul2_20_AJ830710	0.1043	2.5859	0	0	0.5614	0
sul2_21_AB366440	0.1043	2.1011	0	0	0.5614	0
sul2_2_AY034138	0.3128	3.0708	0	0	0.8421	0
sul2_3_HQ840942	0.2085	1.6162	0	0	0.8421	0
sul2_5_AY524415	0	0.6465	0	0	0.8421	0
sul2_6_FN995456	0.2085	1.6162	0.5075	0	0.2807	0
sul2_7_HM486907	0.0993	2.3083	0.4832	0.274	0.5345	0
sul2_8_AJ877041	0	2.616	0.4832	0	0.5345	0
sul2_9_FJ197818	0.0993	4.9243	0	0	1.3363	0
tet(32)_1_EU722333	2.0921	8.838	0.3993	1.2451	10.1592	0
tet(32)_2_EF626943	9.0247	28.6123	0.3993	0.2264	5.8526	0
tet(39)_1_KT346360	0	0.1132	0	0	0	0
tet(40)_1_FJ158002	32.1013	40.0533	131.5993	12.6806	47.8682	0.3654
tet(40)_2_AM419751	17.0496	15.7942	66.4479	4.7782	17.7489	0
tet(44)_1_NZ_ABDU01000081	20.2312	42.2766	8.9693	0.9041	0.3307	0
tet(44)_2_FN594949	21.4598	47.7357	9.3679	0.452	0.441	0
tet(A)_1_AJ313332	0.3394	0.9468	0	0	2.0097	0
tet(A)_2_X00006	0.1357	0.6312	0	0	0.9135	0
tet(A)_3_AY196695	0.2036	2.2092	0.6606	0	4.0195	0
tet(A)_4_AJ517790	0.3394	2.7352	0	0	2.9233	0
tet(A)_5_AJ419171	0.0679	2.3144	0	0	3.2887	0
tet(A)_6_AF534183	0.3177	4.0379	0	0.1753	3.934	0
tet(B)_2_AF326777	0	0	0.3285	0	0	0
tet(C)_3_AF055345	0	0	0.333	0	0	0
tet(D)_1_AF467077	0	0	0	0	5.9274	0
tet(D)_2_X65876	0	0	0	0	2.5932	0
tet(G)_1_AF133139	0	0	0	0	0.3736	0
tet(G)_2_AF133140	0	0	0	0	0.5603	0
tet(G)_3_S52437	0	0	0	0	0.1857	0
tet(J)_1_ACLE01000065	0	0	0	0	2.0152	0
tet(L)_1_HM235948	0	0	0.2832	0	0	0
tet(L)_2_M29725	1.4616	3.4435	0.8536	0	0	0
tet(L)_3_M11036	1.6955	2.4467	0	0	0	0
tet(L)_4_D00006	1.1693	2.2655	0.5691	0	0	0
tet(L)_7_X60828	0.7016	1.6311	0	0	0	0
tet(L)_8_AY081910	1.8124	2.3561	0.8536	0	0	0
tet(M)_10_EU182585	0.2051	0.0636	0.1996	0	0.1104	0
tet(M)_11_JN846696	0.1641	0.1272	0.1996	0	0	0
tet(M)_12_FR671418	0.041	0.0636	0	0	0.773	0
tet(M)_13_AM990992	0.6153	0.5087	0	0	0.2209	0
tet(M)_1_X92947	0.2051	0.4451	0	0	0.3313	0
tet(M)_2_X90939	0.082	0	0.1996	0	0.2209	0
tet(M)_3_U08812	0.082	0	0	0	0	0
tet(M)_4_X75073	0.2871	0.2543	0	0	0	0
tet(M)_5_U58985	0.1231	0.1907	0	0	0.5521	0
tet(M)_6_M21136	0.1231	0	0	0	0.6626	0
tet(M)_7_FN433596	0.041	0.0636	0	0	0.1104	0
tet(M)_8_X04388	0.082	0	0	0	0.3313	0
tet(M)_9_X56353	0.1641	0.0636	0	0	0.1104	0
tet(O)_1_M18896	0.9435	2.5433	8.7844	0.7924	64.7095	0
tet(O)_2_M20925	0.7794	5.7225	15.1731	2.0375	112.1926	0.2251
tet(O)_3_Y07780	0.7794	2.8612	16.371	1.3583	30.4775	0.2251
tet(O)_4_AIOQ01000025	1.3537	3.3063	9.1837	1.6979	33.9007	0
tet(O/32/O)_1_JQ740052	0.5333	3.3063	3.7933	1.3583	9.607	0
tet(O/32/O)_2_AJ295238	0.8204	2.9248	3.7933	0.4528	11.153	0
tet(O/32/O)_3_NZ_AUJS01000017	1.1076	2.7341	7.9859	1.1319	33.2382	0.2251
tet(O/32/O)_7_FP929050	1.5178	4.3872	10.7809	0.6792	42.5139	0
tet(O/W)-1_1_AY485126	30.8891	103.0044	15.3728	2.8299	2.5398	0
tet(O/W)-2_1_AY485122	26.91	104.9119	13.7756	3.3958	2.0981	0
tet(O/W)_1_AM889118	30.4645	55.9523	32.2939	6.679	4.8306	0
tet(O/W)_2_AM889119	16.1086	32.3424	18.0764	4.1456	3.1455	0
tet(O/W)_3_AM889120	24.9558	52.3946	32.497	4.6062	9.4365	0
tet(O/W)_4_AM889121	38.1849	75.5518	46.1051	7.37	11.6833	0
tet(O/W)_5_AM889122	38.4353	70.0536	39.1995	8.4064	8.8748	0
tet(O/W/32/O)_1_EF065523	4.0201	7.2485	6.5883	1.3583	6.2943	0
tet(O/W/32/O)_2_FM164392	5.5379	12.653	8.7844	1.4715	7.6194	0
tet(O/W/32/O)_5_JQ740053	3.938	10.1733	9.583	0.9056	12.3677	0
tet(O/W/32/O/W/O)_1_DQ525023	4.3893	11.1906	9.3834	1.0187	4.6379	0
tet(O/W/32/O/W/O)_2_DQ679926	5.1277	8.7744	10.182	0.7924	3.6441	0
tet(O/W/O)-1_1_AY196921	10.4604	41.011	6.5883	0.6792	8.2819	0
tet(O/W/O)-2_1_AY196920	17.4751	64.791	9.583	2.1507	5.3004	0
tet(O/W/O)-3_1_EF065524	11.0758	39.1671	6.788	1.1319	1.9877	0
tet(Q)_1_L33696	565.2563	572.9013	402.9559	147.1203	413.3963	0
tet(Q)_2_X58717	163.7914	127.9522	118.7974	26.062	515.8649	0
tet(Q)_3_U73497	53.4021	48.5222	69.7489	14.6916	80.9288	0
tet(Q)_4_Z21523	55.9737	57.8605	91.7347	17.149	87.5	0
tet(S)_4_AY534326	0.0407	0.0631	0	0	0	0
tet(S/M)_1_HM367711	0.1221	0	0	0	0.219	0
tet(W)_1_DQ060146	87.5395	194.5003	72.6714	18.9034	31.8026	0
tet(W)_2_AY049983	7.753	28.2944	16.5707	10.3007	9.4966	0
tet(W)_3_AJ427421	86.7191	178.1595	57.0989	18.3375	29.7045	0
tet(W)_4_FN396364	58.0862	119.2181	54.7032	14.8284	12.9198	0
tet(W)_5_AJ427422	103.1686	213.9567	74.4682	20.4882	35.3362	0
tet(W/32/O)_1_AM710601	9.4759	21.046	17.1696	1.1319	7.1777	0
tet(W/32/O)_2_AM710602	16.8598	35.0978	16.371	4.1882	7.7298	0
tet(W/32/O)_3_AM710603	15.7932	40.3752	17.1696	3.9618	6.8464	0
tet(W/32/O)_5_AM710605	16.2855	38.722	17.5689	4.4146	6.2943	0
tet(X)_1_GU014535	40.2332	12.9061	4.7676	0.1931	2.0719	0
tet(X)_2_M37699	68.7813	16.9189	5.4486	0.7723	2.2603	0
tet(X)_3_AB097942	13.895	22.5416	1.752	0	34.6909	0
tet(Y)_1_EF495198	0	0	0.6754	0	0	0
tet(Z)_1_AF121000	0	0	0.3444	0	0	0
tetA(P)_1_AB054980	0	0	1.8746	0	7.9491	0
tetA(P)_2_L20800	0	0	3.1243	0	14.343	0
tetA(P)_3_AB001076	0	0	0.9373	0	7.2579	0
tetB(P)_1_NC_010937	0.0402	0	2.3455	0	35.7841	0
tva(A)_1_ENA_SOX29786	0	0	0	0	1.9842	0

## Sheet: ResFinder counts clustered
Gene	turkeys	chickens	pigs	wild boars	foxes	rodents
VanXY-G	0	14	8	12	0	0
VanX-B	368	112	4	0	0	0
VanX-D_clust1	0	0	0	2	0	0
aac(3)-IVa_1_X01385	0	38	0	0	0	0
aac(6')-Im	16	14	0	0	4	0
aac(6')-aph(2'')_1_KF652095	0	4	0	0	0	0
aac(6')-aph(2'')_1_M13771	4	12	0	0	0	0
aadA_clust1	94	102	12	0	0	0
aadA13_clust	24	0	0	0	0	0
aadA2_1_NC010870	2	0	0	0	0	0
aadA4_aadA5	0	0	0	0	52	0
aadE_Cc	0	8	0	0	0	0
ant(6)-Ia	3048	2308	368	20	56	0
ant(6)-Ib	218	162	22	0	4	0
aph(2'')-Ia	8	26	0	0	0	0
aph(2'')-Ib	6	18	4	0	0	0
aph(2'')-Ig	16	176	0	0	0	0
aph(3')-III	856	888	90	0	0	0
aph(3')-IIIa	1554	1810	194	4	0	0
aph(3')-Ia	18	18	4	0	24	0
aph(3'')-Ib	94	66	22	14	56	0
aph(4)-Ia	0	34	0	0	0	0
aph(6)-Id	112	120	14	10	180	0
blaACI-1	78	0	126	6	0	0
blaACT-12	0	0	0	0	26	0
blaACT_clust	0	0	0	0	12	0
blaCFE	0	0	0	0	102	0
blaCMY_blaBIL_blaLAT	0	0	0	0	32	0
blaCMY_blaMOX	0	2	0	0	0	0
blaDHA_MOR	0	0	0	0	56	0
blaOXA_184	0	2	0	0	0	0
blaOXA_clust22	0	14	4	0	0	0
blaOXA-209	14	12	0	0	4	0
blaOXA_clust8	0	18	0	0	0	0
blaOXA-282	0	4	0	0	0	0
blaOXA-347	120	80	0	0	106	0
blaOXA_clust15	22	0	0	0	0	0
blaOXA-85	0	0	0	0	40	0
blaSED1	0	0	0	0	8	0
blaTEM_clust	22	138	2	0	54	0
catA2	0	0	0	0	16	0
catP	2	6	0	0	0	0
catS	0	2	0	0	0	0
cat_2	78	8	0	0	0	0
cat_3	14	74	0	0	0	0
cepA_clust	0	70	0	0	0	0
cfiA_clust	0	94	0	0	0	0
cfr(C)	3022	548	224	0	0	0
cfxA_clust	1206	236	300	54	6	2
cfxA6	126	60	204	2	0	2
cml_clust	6	2	2	0	0	0
imiS_imiH_blaCEPH_clust	0	8	0	0	0	0
dfrA14_clust	0	12	0	0	0	0
dfrA1_clust	0	0	0	0	10	0
dfrA5_dfrA30	0	0	0	0	6	0
ere(A)_clust	0	0	2	0	0	0
ere(D)	4	0	0	0	0	0
erm(35)	2	0	0	0	2	0
erm(B)_clust	1502	818	76	0	0	0
erm(F)_clust	1472	580	138	0	222	0
erm(G)_clust	44	78	24	0	0	0
erm(T)_clust	14	8	8	0	0	0
erm(X)_clust	184	236	0	0	0	0
fexA	0	0	26	0	0	0
fexA_2_AM408573	0	0	20	0	0	0
floR_clust	2	66	16	0	0	0
lnu(A)	6	6	0	0	0	0
lnu(B)	16	2	6	0	0	0
lnu(C)	882	948	106	14	80	0
lnu(F)	0	0	0	0	6	0
mdf(A)	0	80	18	332	172	4
mef(A)	4756	1210	1306	80	22	0
mph(B)	0	0	0	0	8	0
mph(N)	0	0	10	0	0	0
msr(D)	190	18	40	4	0	0
nimA	86	0	0	0	0	0
nimB	2	0	2	2	0	0
nimD	22	0	0	0	0	0
nimH	20	6	2	0	0	0
nimJ	134	0	34	8	0	0
oqxA	0	0	0	0	34	0
oqxB	2	0	0	2	204	0
QnrB_clust1	8	52	0	0	6	0
QnrB_clust2	6	6	0	0	2	0
QnrS_clust1	0	10	0	0	0	0
QnrS_clust2	0	6	0	0	0	0
sul1_sul3_clust	0	42	0	0	8	0
sul2_clust	42	640	14	10	102	0
tet(32)	542	1178	8	26	290	0
tet(39)	0	2	0	0	0	0
tet(40)	1476	1082	1222	190	732	2
tet(44)	2036	2836	184	24	14	0
tet(A)	42	250	4	2	190	0
tet(B)	0	0	2	0	0	0
tet(C)	0	0	2	0	0	0
tet(D)	0	0	0	0	92	0
tet(G)	0	0	0	0	12	0
tet(J)	0	0	0	0	22	0
tet(L)_1_HM235948	0	0	2	0	0	0
tet(L)_clust1	234	268	16	0	0	0
tet(M)	108	56	6	0	62	0
tet(O)	316	678	684	136	5742	6
tet(O/32/O)	66	196	76	32	376	0
tet(O/W)_clust	11820	19952	2178	722	1042	0
tet(O/W/32)_clust	1122	1574	446	98	626	0
tet(Q)	41068	25508	6882	3640	19978	0
tet(S)	2	2	0	0	0	0
tet(S/M)	6	0	0	0	4	0
tet(W)	16736	23092	2760	1464	2160	0
tet(W/32/O)	2848	4254	684	242	508	0
tet(X)_clust	3116	550	60	10	46	0
tet(X)_3_AB097942	386	404	10	0	358	0
tet(Y)	0	0	4	0	0	0
tet(Z)	0	0	2	0	0	0
tetA(P)	0	0	38	0	342	0
tetB(P)	2	0	24	0	662	0
tva(A)	0	0	0	0	28	0

## Sheet: ResFinder FPKM clustered
	turkeys	chickens	pigs	wild boars	foxes	rodents
VanXY-G	0	0.4735	0.8495	0.7224	0	0
VanX-B	5.4795	2.5849	0.2899	0	0	0
VanX-D_clust1	0	0	0	0.0821	0	0
aac(3)-Iva	0	3.2051	0	0	0	0
aac(6_)-Im	1.3668	1.8537	0	0	0.9198	0
aac(6_)-aph(2__)_1_KF652095	0	0.1708	0	0	0	0
aac(6_)-aph(2__)_1_M13771	0.1114	0.5182	0	0	0	0
aadA_clust1	4.8132	8.0233	2.9338	0	0	0
aadA13_clust	1.2835	0	0	0	0	0
aadA2_1_NC010870	0.1038	0	0	0	0	0
aadA4_aadA5	0	0	0	0	7.584	0
aadE_Cc	0	0.5786	0	0	0	0
ant(6)-Ia	147.726	172.739	86.7116	2.686	7.3368	0
ant(6)-Ib	10.7359	12.366	5.273	0	0.5303	0
aph(2__)-Ia	0.2185	1.1091	0	0	0	0
aph(2__)-Ib	0.28	1.3019	0.9084	0	0	0
aph(2__)-Ig	0.7275	12.4037	0	0	0	0
aph(3_)-III	45.9769	73.9282	23.5267	0	0	0
aph(3_)-IIIa	83.4674	150.687	50.7131	0.5928	0	0
aph(3_)-Ia	0.9385	1.4545	1.015	0	3.3683	0
aph(3__)-Ib	4.9842	5.4244	5.6774	2.0483	7.9934	0
aph(4)-Ia	0	2.1245	0	0	0	0
aph(6)-Id	5.6836	9.4391	3.4511	1.3999	24.5916	0
blaACI-1	3.8565	0	30.3198	0.8186	0	0
blaACT-12	0	0	0	0	2.4978	0
blaACT_clust	0	0	0	0	1.1528	0
blaCFE	0	0	0	0	9.799	0
blaCMY_blaBIL_blaLAT	0	0	0	0	3.074	0
blaCMY_blaMOX	0	0.1103	0	0	0	0
blaDHA_MOR	0	0	0	0	5.4109	0
blaOXA_184	0	0.1789	0	0	0	0
blaOXA_clust22	0	1.2081	1.088	0	0	0
blaOXA-209	0.7208	0.9577	0	0	0.5544	0
blaOXA_clust8	0	1.4366	0	0	0	0
blaOXA-282	0	0.3166	0	0	0	0
blaOXA-347	6.1787	6.3846	0	0	14.692	0
blaOXA_clust15	1.1715	0	0	0	0	0
blaOXA-85	0	0	0	0	5.8593	0
blaSED1	0	0	0	0	1.0202	0
blaTEM_clust	1.0791	10.4954	0.4775	0	7.1307	0
catA2	0	0	0	0	2.9664	0
catP	0.1425	0.6625	0	0	0	0
catS	0	0.2952	0	0	0	0
cat_2	5.5567	0.8834	0	0	0	0
cat_3	0.9485	7.7707	0	0	0	0
cepA_clust	0	5.0439	0	0	0	0
cfiA_clust	0	8.3674	0	0	0	0
cfr(C)	100.717	28.2238	36.57	0	0	0
cfxA_clust	51.9854	15.7679	62.9371	6.4231	0.6962	0.473
cfxA6	5.2494	3.8746	41.3643	0.2299	0	0.4572
cml_clust	0.1931	0.0998	0.3132	0	0	0
imiS_imiH_blaCEPH_clust	0	0.696	0	0	0	0
dfrA14_clust	0	1.842	0	0	0	0
dfrA1_clust	0	0	0	0	2.6869	0
dfrA5_dfrA30	0	0	0	0	1.6121	0
ere(A)_clust	0	0	0.3241	0	0	0
ere(D)	0.1325	0	0	0	0	0
erm(35)	0.1065	0	0	0	0.2867	0
erm(B)_clust	87.7215	74.0168	21.4356	0	0	0
erm(F)_clust	78.3864	47.8732	35.7655	0	31.8235	0
erm(G)_clust	2.5866	7.1072	6.8665	0	0	0
erm(T)_clust	0.8191	0.7255	2.2834	0	0	0
erm(X)_clust	9.8893	19.9164	0	0	0	0
fexA	0	0	3.557	0	0	0
fexA_2_AM408573	0	0	2.7361	0	0	0
floR_clust	0.067	3.4249	2.6071	0	0	0
lnu(A)	0.5802	0.8994	0	0	0	0
lnu(B)	0.8483	0.1644	1.5484	0	0	0
lnu(C)	83.3532	138.865	48.7542	3.6509	20.3519	0
lnu(F)	0	0	0	0	0.8351	0
mdf(A)	0	4.0855	2.8863	30.1838	15.2549	0.7231
mef(A)	158.8	62.6218	212.229	7.3708	1.9775	0
mph(B)	0	0	0	0	0.9937	0
mph(N)	0	0	2.2457	0	0	0
msr(D)	5.1998	0.7635	5.3278	0.3021	0	0
nimA	7.4486	0	0	0	0	0
nimB	0.189	0	0.9199	0.5216	0	0
nimD	2.0791	0	0	0	0	0
nimH	2.0854	0.9697	1.015	0	0	0
nimJ	12.5682	0	15.5203	2.0705	0	0
oqxA	0	0	0	0	3.1753	0
oqxB	0.0245	0	0	0.0675	6.7145	0
qnrB_clust1	0.548	5.5206	0	0	1.1063	0
qnrB_clust2	0.411	0.637	0	0	0.3688	0
qnrS_clust1	0	1.0391	0	0	0	0
qnrS_clust2	0	0.6233	0	0	0	0
sul1_sul3_clust	0	3.2718	0	0	1.0864	0
sul2_clust	2.1791	51.1953	3.5039	1.4236	14.1922	0
tet(32)	11.1168	37.4503	0.7986	1.4715	16.0118	0
tet(39)	0	0.1132	0	0	0	0
tet(40)	49.1509	55.8475	198.047	17.4588	65.6171	0.3654
tet(44)	41.691	90.0123	18.3372	1.3561	0.7717	0
tet(A)	1.4037	12.8747	0.6606	0.1753	17.0887	0
tet(B)	0	0	0.3285	0	0	0
tet(C)	0	0	0.333	0	0	0
tet(D)	0	0	0	0	8.5206	0
tet(G)	0	0	0	0	1.1196	0
tet(J)	0	0	0	0	2.0152	0
tet(L)_1_HM235948	0	0	0.2832	0	0	0
tet(L)_clust1	6.8404	12.1429	2.2763	0	0	0
tet(M)	2.215	1.7804	0.5988	0	3.4233	0
tet(O)	6.4814	21.5546	68.279	7.6972	317.032	0.6753
tet(O/32/O)	1.3537	6.2311	7.5866	1.8111	20.76	0
tet(O/W)_clust	244.959	639.18	220.28	41.3947	58.1786	0
tet(O/W/32)_clust	23.013	50.0398	44.5211	5.5465	34.5634	0
tet(Q)	838.423	807.236	683.237	205.023	1097.69	0
tet(S)	0.0407	0.0631	0	0	0	0
tet(S/M)	0.1221	0	0	0	0.219	0
tet(W)	343.266	734.129	275.512	82.8582	119.26	0
tet(W/32/O)	58.4144	135.241	68.2791	13.6965	28.0482	0
tet(X)_clust	109.014	29.825	10.2162	0.9654	4.3322	0
tet(X)_3_AB097942	13.895	22.5416	1.752	0	34.6909	0
tet(Y)	0	0	0.6754	0	0	0
tet(Z)	0	0	0.3444	0	0	0
tetA(P)	0	0	5.9362	0	29.55	0
tetB(P)	0.0402	0	2.3455	0	35.7841	0
tva(A)	0	0	0	0	1.9842	0

## Sheet: OTUsAbundanceTable.Bacteria.rea
OTU	Domain	Phylum	Class	Order	Family	Genus	Species	turkeys	chickens	pigs	wild boars	foxes	rodents
1	Bacteria	Proteobacteria	Gammaproteobacteria	Alteromonadales	Alteromonadaceae	Alteromonas	Alteromonas mediterranea	0	6	6	2	10	6
2	Bacteria	Firmicutes	Bacilli	Bacillales	Bacillaceae	Bacillus	Bacillus koreensis	2	0	8	0	0	0
3	Bacteria	Actinobacteria	Actinobacteria	Streptomycetales	Streptomycetaceae	Streptomyces	Streptomyces sparsogenes	6	8	8	20	0	6
4	Bacteria	Proteobacteria	Gammaproteobacteria	Vibrionales	Vibrionaceae	Photobacterium	Photobacterium swingsii	4	0	0	2	6	2
5	Bacteria	Proteobacteria	Gammaproteobacteria	Pseudomonadales	Moraxellaceae	Moraxella	Moraxella boevrei	0	0	0	0	10	0
6	Bacteria	Deinococcus-Thermus	Deinococci	Deinococcales	Deinococcaceae	Deinococcus	Deinococcus wulumuqiensis	8	8	8	36	0	6
7	Bacteria	Proteobacteria	Alphaproteobacteria	Sphingomonadales	Erythrobacteraceae	Altererythrobacter	Altererythrobacter marensis	36	2	6	12	0	6
8	Bacteria	Firmicutes	Bacilli	Lactobacillales	Streptococcaceae	Streptococcus	Streptococcus lutetiensis	2606	232	2450	156	26	8
9	Bacteria	Actinobacteria	Actinobacteria	Micromonosporales	Micromonosporaceae	Micromonospora	Micromonospora aurantiaca	6	6	6	8	2	12
10	Bacteria	Firmicutes	Bacilli	Lactobacillales	Lactobacillaceae	Lactobacillus	Lactobacillus pasteurii	182	30	318	1264	2	942
11	Bacteria	Cyanobacteria	Unknown	Nostocales	Nostocaceae	Nostoc	Nostoc sp. CENA543	2	0	0	0	0	0
12	Bacteria	Actinobacteria	Actinobacteria	Streptomycetales	Streptomycetaceae	Streptomyces	Streptomyces nanshensis	0	2	4	8	2	10
13	Bacteria	Actinobacteria	Actinobacteria	Corynebacteriales	Mycobacteriaceae	Mycobacterium	Mycobacterium marinum	2	2	0	6	0	2
14	Bacteria	Actinobacteria	Actinobacteria	Micrococcales	Brevibacteriaceae	Brevibacterium	Brevibacterium casei	20	16	16	14	76	24
15	Bacteria	Bacteroidetes	Flavobacteriia	Flavobacteriales	Flavobacteriaceae	Ornithobacterium	Ornithobacterium rhinotracheale	54808	24548	5430	4934	17414	680
16	Bacteria	Proteobacteria	Gammaproteobacteria	Vibrionales	Vibrionaceae	Vibrio	Vibrio tasmaniensis	0	0	0	2	0	0
17	Bacteria	Proteobacteria	Gammaproteobacteria	Vibrionales	Vibrionaceae	Vibrio	Vibrio tritonius	2	0	0	10	2	4
18	Bacteria	Proteobacteria	Gammaproteobacteria	Enterobacterales	Yersiniaceae	Serratia	Serratia sp. SCBI	2	2	2	8	428	10
19	Bacteria	Bacteroidetes	Bacteroidia	Bacteroidales	Porphyromonadaceae	Porphyromonas	Porphyromonas cangingivalis	290	14	366	464	130	1540
20	Bacteria	Thermotogae	Thermotogae	Thermotogales	Thermotogaceae	Pseudothermotoga	Pseudothermotoga thermarum	0	0	0	0	0	10
21	Bacteria	Actinobacteria	Actinobacteria	Micrococcales	Ruaniaceae	Haloactinobacterium	Haloactinobacterium album	6	4	2	10	8	4
22	Bacteria	Actinobacteria	Actinobacteria	Corynebacteriales	Mycobacteriaceae	Mycobacterium	Mycobacterium aurum	0	6	10	22	6	8
23	Bacteria	Firmicutes	Clostridia	Clostridiales	Clostridiales Family XIII. Incertae Sedis	Unknown	[Eubacterium] brachy	50	42	310	598	248	74
24	Bacteria	Proteobacteria	Gammaproteobacteria	Enterobacterales	Morganellaceae	Providencia	Providencia rettgeri	8	0	12	12	518	0
25	Bacteria	Proteobacteria	Gammaproteobacteria	Alteromonadales	Alteromonadaceae	Marinobacter	Marinobacter sp. es.042	4	0	0	10	0	4
26	Bacteria	Proteobacteria	Betaproteobacteria	Burkholderiales	Comamonadaceae	Rhodoferax	Rhodoferax saidenbachensis	6	2	2	12	8	6
27	Bacteria	Firmicutes	Bacilli	Lactobacillales	Enterococcaceae	Enterococcus	Enterococcus cecorum	17384	2454	232	466	232	50
28	Bacteria	Firmicutes	Bacilli	Lactobacillales	Lactobacillaceae	Lactobacillus	Lactobacillus coleohominis	188	44	238	88	2	132
29	Bacteria	Actinobacteria	Actinobacteria	Corynebacteriales	Mycobacteriaceae	Mycobacterium	Mycobacterium tusciae	8	4	8	16	22	0
30	Bacteria	Actinobacteria	Actinobacteria	Streptosporangiales	Thermomonosporaceae	Actinomadura	Actinomadura rifamycini	0	6	4	4	0	16
31	Bacteria	Proteobacteria	Gammaproteobacteria	Enterobacterales	Pectobacteriaceae	Dickeya	Dickeya fangzhongdai	8	0	0	36	34	10
32	Bacteria	Proteobacteria	Gammaproteobacteria	Vibrionales	Vibrionaceae	Photobacterium	Photobacterium marinum	0	0	0	6	4	0
33	Bacteria	Proteobacteria	Alphaproteobacteria	Magnetococcales	Magnetococcaceae	Magnetofaba	Magnetofaba australis	48	20	4	120	0	62
34	Bacteria	Proteobacteria	Epsilonproteobacteria	Campylobacterales	Campylobacteraceae	Campylobacter	Campylobacter sp. RM12175	0	8	134	12	70	6
35	Bacteria	Proteobacteria	Alphaproteobacteria	Rhodobacterales	Hyphomonadaceae	Hyphomonas	Hyphomonas johnsonii	2	0	0	6	0	4
36	Bacteria	Proteobacteria	Alphaproteobacteria	Rhodobacterales	Rhodobacteraceae	Nautella	Nautella italica	0	0	0	0	0	2
37	Bacteria	Firmicutes	Bacilli	Bacillales	Staphylococcaceae	Staphylococcus	Staphylococcus equorum	4	10	4	0	38	2
38	Bacteria	Proteobacteria	Betaproteobacteria	Burkholderiales	Oxalobacteraceae	Collimonas	Collimonas arenae	26	16	0	40	16	42
39	Bacteria	Proteobacteria	Gammaproteobacteria	Xanthomonadales	Xanthomonadaceae	Xanthomonas	Xanthomonas gardneri	8	2	2	4	0	0
40	Bacteria	Tenericutes	Mollicutes	Mycoplasmatales	Mycoplasmataceae	Mycoplasma	Mycoplasma meleagridis	4	0	0	2	0	22
41	Bacteria	Proteobacteria	Alphaproteobacteria	Sphingomonadales	Sphingomonadaceae	Sphingomonas	Sphingomonas azotifigens	8	14	6	18	0	10
42	Bacteria	Proteobacteria	Gammaproteobacteria	Enterobacterales	Morganellaceae	Proteus	Proteus vulgaris	2	0	0	4	92	14
43	Bacteria	Firmicutes	Bacilli	Lactobacillales	Lactobacillaceae	Lactobacillus	Lactobacillus algidus	10	22	10	2	12	40
44	Bacteria	Proteobacteria	Gammaproteobacteria	Xanthomonadales	Xanthomonadaceae	Arenimonas	Arenimonas metalli	12	20	0	22	0	10
45	Bacteria	Proteobacteria	Betaproteobacteria	Rhodocyclales	Zoogloeaceae	Azoarcus	Azoarcus sp. BH72	18	2	6	4	0	6
46	Bacteria	Proteobacteria	Deltaproteobacteria	Desulfovibrionales	Desulfohalobiaceae	Desulfonatronospira	Desulfonatronospira thiodismutans	8	10	6	2	0	38
47	Bacteria	Spirochaetes	Spirochaetia	Brachyspirales	Brachyspiraceae	Brachyspira	Brachyspira hyodysenteriae	672	308	170	22	5588	10
48	Bacteria	Proteobacteria	Gammaproteobacteria	Enterobacterales	Erwiniaceae	Erwinia	Erwinia tracheiphila	8	4	12	58	5198	494
49	Bacteria	Proteobacteria	Betaproteobacteria	Neisseriales	Neisseriaceae	Neisseria	Neisseria elongata	28	8	2	22	2	10
50	Bacteria	Proteobacteria	Deltaproteobacteria	Desulfuromonadales	Geobacteraceae	Geobacter	Geobacter bemidjiensis	42	20	14	32	0	28
51	Bacteria	Actinobacteria	Actinobacteria	Streptomycetales	Streptomycetaceae	Streptomyces	Streptomyces sp. PVA 94-07	8	4	0	2	0	2
52	Bacteria	Proteobacteria	Epsilonproteobacteria	Campylobacterales	Campylobacteraceae	Campylobacter	Campylobacter fetus	8	4	302	8	0	8
53	Bacteria	Actinobacteria	Actinobacteria	Corynebacteriales	Corynebacteriaceae	Corynebacterium	Corynebacterium sp. NML98-0116	18	6	4	4	4	2
54	Bacteria	Actinobacteria	Actinobacteria	Micrococcales	Beutenbergiaceae	Beutenbergia	Beutenbergia cavernae	8	2	8	4	0	0
55	Bacteria	Bacteroidetes	Flavobacteriia	Flavobacteriales	Flavobacteriaceae	Winogradskyella	Winogradskyella sp. PG-2	6	2	6	2	0	4
56	Bacteria	Cyanobacteria	Unknown	Synechococcales	Synechococcaceae	Synechococcus	Synechococcus sp. PCC 7117	2	0	0	0	0	0
57	Bacteria	Firmicutes	Clostridia	Clostridiales	Ruminococcaceae	Neglecta	Neglecta timonensis	30194	27804	1164	5522	414	4646
58	Bacteria	Planctomycetes	Planctomycetia	Planctomycetales	Planctomycetaceae	Rubinisphaera	Rubinisphaera brasiliensis	2	2	2	12	0	0
59	Bacteria	Proteobacteria	Alphaproteobacteria	Rhizobiales	Rhizobiaceae	Rhizobium	Rhizobium leguminosarum	32	52	22	192	52	40
60	Bacteria	Proteobacteria	Alphaproteobacteria	Rhodobacterales	Rhodobacteraceae	Poseidonocella	Poseidonocella pacifica	0	0	0	6	0	8
61	Bacteria	Tenericutes	Mollicutes	Mycoplasmatales	Mycoplasmataceae	Mycoplasma	Mycoplasma bovigenitalium	2	0	4	0	14	12
62	Bacteria	Bacteroidetes	Flavobacteriia	Flavobacteriales	Flavobacteriaceae	Olleya	Olleya marilimosa	14	0	2	0	6	0
63	Bacteria	Firmicutes	Bacilli	Lactobacillales	Carnobacteriaceae	Trichococcus	Trichococcus collinsii	10	8	4	80	0	4
64	Bacteria	Proteobacteria	Gammaproteobacteria	Pseudomonadales	Moraxellaceae	Psychrobacter	Psychrobacter sp. P11G5	42	4	0	112	80	8
65	Bacteria	Proteobacteria	Gammaproteobacteria	Xanthomonadales	Xanthomonadaceae	Stenotrophomonas	Stenotrophomonas ginsengisoli	6	2	10	4	2	8
66	Bacteria	Actinobacteria	Actinobacteria	Corynebacteriales	Mycobacteriaceae	Mycobacterium	Mycobacterium triplex	0	0	4	10	2	0
67	Bacteria	Bacteroidetes	Cytophagia	Cytophagales	Unknown	Solirubrum	Solirubrum puertoriconensis	130	44	126	196	16	198
68	Bacteria	Proteobacteria	Deltaproteobacteria	Desulfovibrionales	Desulfovibrionaceae	Desulfovibrio	Desulfovibrio desulfuricans	3328	482	388	142	34	2110
69	Bacteria	Proteobacteria	Gammaproteobacteria	Pseudomonadales	Pseudomonadaceae	Pseudomonas	Pseudomonas monteilii	18	4	6	58	8	16
70	Bacteria	Bacteroidetes	Flavobacteriia	Flavobacteriales	Flavobacteriaceae	Capnocytophaga	Capnocytophaga gingivalis	46	16	96	688	12	106
71	Bacteria	Bacteroidetes	Sphingobacteriia	Sphingobacteriales	Sphingobacteriaceae	Sphingobacterium	Sphingobacterium deserti	0	0	2	6	0	8
72	Bacteria	Bacteroidetes	Sphingobacteriia	Sphingobacteriales	Sphingobacteriaceae	Mucilaginibacter	Mucilaginibacter pineti	24	2	4	12	6	4
73	Bacteria	Actinobacteria	Actinobacteria	Micrococcales	Microbacteriaceae	Pseudoclavibacter	Pseudoclavibacter soli	12	4	6	6	0	18
74	Bacteria	Bacteroidetes	Cytophagia	Cytophagales	Hymenobacteraceae	Hymenobacter	Hymenobacter mucosus	62	8	26	32	26	38
75	Bacteria	Firmicutes	Erysipelotrichia	Erysipelotrichales	Erysipelotrichaceae	Unknown	Erysipelotrichaceae bacterium I46	454	658	100	198	844	4398
76	Bacteria	Chlorobi	Chlorobia	Chlorobiales	Chlorobiaceae	Chloroherpeton	Chloroherpeton thalassium	6	2	4	12	0	24
77	Bacteria	Proteobacteria	Gammaproteobacteria	Oceanospirillales	Alcanivoracaceae	Alcanivorax	Alcanivorax jadensis	10	2	14	28	2	14
78	Bacteria	Firmicutes	Clostridia	Thermoanaerobacterales	Thermoanaerobacteraceae	Calderihabitans	Calderihabitans maritimus	4	4	6	4	4	4
79	Bacteria	Firmicutes	Bacilli	Lactobacillales	Lactobacillaceae	Pediococcus	Pediococcus claussenii	18	8	6	4	10	42
80	Bacteria	Bacteroidetes	Flavobacteriia	Flavobacteriales	Flavobacteriaceae	Aquimarina	Aquimarina amphilecti	0	0	4	4	2	2
81	Bacteria	Actinobacteria	Actinobacteria	Corynebacteriales	Nocardiaceae	Rhodococcus	Rhodococcus sp. MTM3W5.2	16	0	4	16	12	8
82	Bacteria	Proteobacteria	Gammaproteobacteria	Enterobacterales	Yersiniaceae	Rouxiella	Rouxiella chamberiensis	2	2	4	28	14	14
83	Bacteria	Firmicutes	Clostridia	Clostridiales	Clostridiaceae	Clostridium	Clostridium amylolyticum	22	30	42	28	26	24
84	Bacteria	Firmicutes	Negativicutes	Veillonellales	Veillonellaceae	Veillonella	Veillonella rodentium	78	10	36	350	10	4
85	Bacteria	Firmicutes	Clostridia	Clostridiales	Ruminococcaceae	Ruminococcus	Ruminococcus champanellensis	1372	1546	3644	25666	438	2070
86	Bacteria	Proteobacteria	Deltaproteobacteria	Desulfuromonadales	Geobacteraceae	Geobacter	Geobacter daltonii	8	12	6	14	2	4
87	Bacteria	Verrucomicrobia	Spartobacteria	Chthoniobacterales	Chthoniobacteraceae	Chthoniobacter	Chthoniobacter flavus	18	2	24	62	8	22
88	Bacteria	Proteobacteria	Gammaproteobacteria	Oceanospirillales	Endozoicomonaceae	Endozoicomonas	Endozoicomonas atrinae	8	2	0	0	0	0
89	Bacteria	Bacteroidetes	Flavobacteriia	Flavobacteriales	Blattabacteriaceae	Blattabacterium	Blattabacterium sp. (Blaberus giganteus)	0	0	0	0	6	0
90	Bacteria	Bacteroidetes	Bacteroidia	Bacteroidales	Bacteroidaceae	Bacteroides	Bacteroides luti	1346	164	186	620	3272	284
91	Bacteria	Firmicutes	Bacilli	Lactobacillales	Lactobacillaceae	Lactobacillus	Lactobacillus frumenti	156	32	336	86	8	820
92	Bacteria	Proteobacteria	Alphaproteobacteria	Rhizobiales	Rhodobiaceae	Tepidicaulis	Tepidicaulis marinus	6	12	8	4	2	8
93	Bacteria	Proteobacteria	Betaproteobacteria	Burkholderiales	Unknown	Tepidimonas	Tepidimonas fonticaldi	20	18	24	14	20	28
94	Bacteria	Actinobacteria	Actinobacteria	Bifidobacteriales	Bifidobacteriaceae	Bifidobacterium	Bifidobacterium psychraerophilum	10	4	2	6	0	10
95	Bacteria	Firmicutes	Bacilli	Lactobacillales	Lactobacillaceae	Lactobacillus	Lactobacillus pentosus	12	4	12	6	0	12
96	Bacteria	Firmicutes	Bacilli	Bacillales	Bacillaceae	Bacillus	Bacillus acidiproducens	466	20	342	40	12	8
97	Bacteria	Tenericutes	Mollicutes	Mycoplasmatales	Mycoplasmataceae	Mycoplasma	Mycoplasma bovoculi	0	0	6	2	2	14
98	Bacteria	Firmicutes	Bacilli	Bacillales	Bacillaceae	Bacillus	Bacillus filamentosus	2	2	4	2	0	0
99	Bacteria	Proteobacteria	Gammaproteobacteria	Xanthomonadales	Rhodanobacteraceae	Dyella	Dyella thiooxydans	36	36	4	10	8	12
100	Bacteria	Proteobacteria	Gammaproteobacteria	Unknown	Unknown	Ignatzschineria	Ignatzschineria larvae	10	8	2	0	18	0
101	Bacteria	Proteobacteria	Epsilonproteobacteria	Campylobacterales	Campylobacteraceae	Arcobacter	Arcobacter butzleri	0	8	6	2	2	6
102	Bacteria	Cyanobacteria	Unknown	Synechococcales	Synechococcaceae	Synechococcus	Synechococcus sp. KORDI-52	14	8	2	6	0	16
103	Bacteria	Proteobacteria	Gammaproteobacteria	Alteromonadales	Alteromonadaceae	Alteromonas	Alteromonas stellipolaris	0	0	4	0	8	0
104	Bacteria	Actinobacteria	Actinobacteria	Micromonosporales	Micromonosporaceae	Micromonospora	Micromonospora viridifaciens	6	16	2	8	4	12
105	Bacteria	Proteobacteria	Gammaproteobacteria	Alteromonadales	Alteromonadaceae	Marinobacter	Marinobacter daepoensis	2	0	4	6	6	2
106	Bacteria	Proteobacteria	Gammaproteobacteria	Pseudomonadales	Pseudomonadaceae	Pseudomonas	Pseudomonas azotifigens	24	8	4	216	2	12
107	Bacteria	Proteobacteria	Alphaproteobacteria	Rhizobiales	Rhizobiaceae	Rhizobium	Rhizobium sp. NT-26	0	10	16	6	8	2
108	Bacteria	Proteobacteria	Deltaproteobacteria	Syntrophobacterales	Syntrophaceae	Syntrophus	Syntrophus aciditrophicus	4	8	12	10	4	26
109	Bacteria	Firmicutes	Bacilli	Bacillales	Planococcaceae	Sporosarcina	Sporosarcina psychrophila	10	2	16	110	0	10
110	Bacteria	Proteobacteria	Alphaproteobacteria	Sphingomonadales	Sphingomonadaceae	Sphingopyxis	Sphingopyxis sp. 113P3	2	4	4	6	4	10
111	Bacteria	Firmicutes	Bacilli	Bacillales	Bacillaceae	Bacillus	Bacillus patagoniensis	2	2	2	6	0	0
112	Bacteria	Bacteroidetes	Cytophagia	Cytophagales	Cytophagaceae	Cytophaga	Cytophaga aurantiaca	38	0	14	30	4	10
113	Bacteria	Bacteroidetes	Flavobacteriia	Flavobacteriales	Flavobacteriaceae	Croceibacter	Croceibacter atlanticus	26	0	0	26	6	48
114	Bacteria	Proteobacteria	Betaproteobacteria	Burkholderiales	Alcaligenaceae	Achromobacter	Achromobacter sp. MFA1 R4	30	24	8	30	8	22
115	Bacteria	Actinobacteria	Actinobacteria	Corynebacteriales	Gordoniaceae	Gordonia	Gordonia sp. KTR9	6	0	6	0	2	6
116	Bacteria	Proteobacteria	Alphaproteobacteria	Rhizobiales	Bartonellaceae	Bartonella	Bartonella sp. Raccoon60	0	0	0	0	0	8
117	Bacteria	Proteobacteria	Alphaproteobacteria	Rhodobacterales	Rhodobacteraceae	Paracoccus	Paracoccus sphaerophysae	12	8	24	4	22	10
118	Bacteria	Bacteroidetes	Flavobacteriia	Flavobacteriales	Flavobacteriaceae	Dokdonia	Dokdonia sp. PRO95	0	0	0	4	2	0
119	Bacteria	Firmicutes	Bacilli	Lactobacillales	Streptococcaceae	Streptococcus	Streptococcus orisratti	656	150	706	1748	14	1452
120	Bacteria	Proteobacteria	Alphaproteobacteria	Caulobacterales	Caulobacteraceae	Asticcacaulis	Asticcacaulis benevestitus	6	2	4	10	0	8
121	Bacteria	Firmicutes	Bacilli	Bacillales	Alicyclobacillaceae	Alicyclobacillus	Alicyclobacillus hesperidum	4	10	2	4	0	4
122	Bacteria	Spirochaetes	Spirochaetia	Unknown	Leptospiraceae	Leptospira	Leptospira licerasiae	2	4	2	0	0	4
123	Bacteria	Firmicutes	Bacilli	Lactobacillales	Lactobacillaceae	Lactobacillus	Lactobacillus perolens	28	20	6	10	4	24
124	Bacteria	Proteobacteria	Alphaproteobacteria	Rhizobiales	Rhizobiaceae	Rhizobium	Rhizobium sp. N6212	0	2	0	2	0	0
125	Bacteria	Bacteroidetes	Cytophagia	Cytophagales	Hymenobacteraceae	Pontibacter	Pontibacter roseus	110	6	46	132	62	342
126	Bacteria	Proteobacteria	Alphaproteobacteria	Rhodobacterales	Rhodobacteraceae	Citreicella	Citreicella thiooxidans	4	12	4	2	0	4
127	Bacteria	Tenericutes	Mollicutes	Mycoplasmatales	Mycoplasmataceae	Mycoplasma	Mycoplasma lipofaciens	6	0	0	0	0	16
128	Bacteria	Firmicutes	Clostridia	Clostridiales	Peptococcaceae	Desulfosporosinus	Desulfosporosinus meridiei	14	24	18	12	10	16
129	Bacteria	Proteobacteria	Alphaproteobacteria	Rhizobiales	Aurantimonadaceae	Aureimonas	Aureimonas frigidaquae	4	8	4	2	2	4
130	Bacteria	Proteobacteria	Gammaproteobacteria	Oceanospirillales	Oceanospirillaceae	Marinobacterium	Marinobacterium georgiense	6	4	0	12	4	0
131	Bacteria	Spirochaetes	Spirochaetia	Spirochaetales	Borreliaceae	Borrelia	Borrelia parkeri	0	2	2	0	2	0
132	Bacteria	Proteobacteria	Gammaproteobacteria	Pseudomonadales	Pseudomonadaceae	Pseudomonas	Pseudomonas sp. GR 6-02	6	0	0	292	38	0
133	Bacteria	Actinobacteria	Actinobacteria	Micrococcales	Micrococcaceae	Micrococcus	Micrococcus lylae	14	10	14	12	46	26
134	Bacteria	Firmicutes	Clostridia	Clostridiales	Heliobacteriaceae	Heliobacterium	Heliobacterium modesticaldum	98	100	56	94	16	320
135	Bacteria	Proteobacteria	Alphaproteobacteria	Rhodobacterales	Rhodobacteraceae	Pseudorhodobacter	Pseudorhodobacter aquimaris	0	0	0	0	0	2
136	Bacteria	Proteobacteria	Alphaproteobacteria	Rhizobiales	Hyphomicrobiaceae	Hyphomicrobium	Hyphomicrobium zavarzinii	6	14	10	26	2	18
137	Bacteria	Proteobacteria	Deltaproteobacteria	Desulfurellales	Desulfurellaceae	Hippea	Hippea maritima	14	4	0	8	4	6
138	Bacteria	Actinobacteria	Actinobacteria	Streptomycetales	Streptomycetaceae	Streptomyces	Streptomyces virginiae	12	2	2	16	14	12
139	Bacteria	Proteobacteria	Betaproteobacteria	Burkholderiales	Burkholderiaceae	Polynucleobacter	Polynucleobacter duraquae	6	0	0	0	0	2
140	Bacteria	Actinobacteria	Actinobacteria	Corynebacteriales	Nocardiaceae	Rhodococcus	Rhodococcus pyridinivorans	4	6	14	20	2	8
141	Bacteria	Proteobacteria	Gammaproteobacteria	Methylococcales	Methylococcaceae	Methylomonas	Methylomonas lenta	0	2	6	0	4	4
142	Bacteria	Bacteroidetes	Chitinophagia	Chitinophagales	Chitinophagaceae	Chitinophaga	Chitinophaga jiangningensis	36	18	16	14	58	40
143	Bacteria	Firmicutes	Bacilli	Bacillales	Thermoactinomycetaceae	Thermoflavimicrobium	Thermoflavimicrobium dichotomicum	4	8	4	4	16	6
144	Bacteria	Actinobacteria	Actinobacteria	Micrococcales	Micrococcaceae	Arthrobacter	Arthrobacter sp. QXT-31	24	4	10	18	14	12
145	Bacteria	Proteobacteria	Gammaproteobacteria	Enterobacterales	Enterobacteriaceae	Citrobacter	Citrobacter amalonaticus	6	4	78	716	232332	30
146	Bacteria	Bacteroidetes	Flavobacteriia	Flavobacteriales	Flavobacteriaceae	Polaribacter	Polaribacter dokdonensis	6	0	0	0	4	2
147	Bacteria	Bacteroidetes	Cytophagia	Cytophagales	Hymenobacteraceae	Hymenobacter	Hymenobacter daecheongensis	200	44	124	192	8	154
148	Bacteria	Proteobacteria	Gammaproteobacteria	Xanthomonadales	Xanthomonadaceae	Luteimonas	Luteimonas sp. JM171	16	10	26	34	10	26
149	Bacteria	Actinobacteria	Actinobacteria	Corynebacteriales	Mycobacteriaceae	Mycobacterium	Mycobacterium ulcerans	0	4	0	2	0	2
150	Bacteria	Bacteroidetes	Bacteroidia	Bacteroidales	Prevotellaceae	Prevotella	Prevotella dentasini	20874	182	8934	22032	588	1604
151	Bacteria	Deinococcus-Thermus	Deinococci	Deinococcales	Deinococcaceae	Deinococcus	Deinococcus peraridilitoris	8	6	8	10	2	16
152	Bacteria	Firmicutes	Clostridia	Clostridiales	Eubacteriaceae	Eubacterium	Eubacterium oxidoreducens	146	156	1266	2050	482	2668
153	Bacteria	Firmicutes	Negativicutes	Veillonellales	Veillonellaceae	Caecibacter	Caecibacter massiliensis	7870	92	1508	1628	6	130
154	Bacteria	Firmicutes	Bacilli	Bacillales	Bacillaceae	Quasibacillus	Quasibacillus thermotolerans	0	10	34	12	4	8
155	Bacteria	Acidobacteria	Acidobacteriia	Acidobacteriales	Acidobacteriaceae	Granulicella	Granulicella pectinivorans	6	0	16	26	0	26
156	Bacteria	Actinobacteria	Actinobacteria	Pseudonocardiales	Pseudonocardiaceae	Amycolatopsis	Amycolatopsis saalfeldensis	4	2	0	8	6	2
157	Bacteria	Actinobacteria	Actinobacteria	Streptomycetales	Streptomycetaceae	Streptomyces	Streptomyces collinus	8	10	6	6	0	0
158	Bacteria	Bacteroidetes	Flavobacteriia	Flavobacteriales	Flavobacteriaceae	Dokdonia	Dokdonia sp. MED134	8	4	10	14	6	2
159	Bacteria	Proteobacteria	Gammaproteobacteria	Enterobacterales	Enterobacteriaceae	Enterobacter	Enterobacter cancerogenus	16	0	18	612	440	10
160	Bacteria	Cyanobacteria	Unknown	Synechococcales	Synechococcaceae	Cyanobium	Cyanobium sp. NIES-981	12	14	8	32	2	14
161	Bacteria	Proteobacteria	Gammaproteobacteria	Oceanospirillales	Halomonadaceae	Halomonas	Halomonas shengliensis	44	24	16	26	0	24
162	Bacteria	Firmicutes	Clostridia	Thermoanaerobacterales	Thermoanaerobacterales Family III. Incertae Sedis	Caldicellulosiruptor	Caldicellulosiruptor lactoaceticus	2	8	0	4	0	14
163	Bacteria	Bacteroidetes	Cytophagia	Cytophagales	Cytophagaceae	Rhodonellum	Rhodonellum psychrophilum	36	0	10	14	18	84
164	Bacteria	Proteobacteria	Gammaproteobacteria	Vibrionales	Vibrionaceae	Aliivibrio	Aliivibrio wodanis	2	0	0	0	0	0
165	Bacteria	Proteobacteria	Gammaproteobacteria	Oceanospirillales	Oceanospirillaceae	Pseudospirillum	Pseudospirillum japonicum	2	4	0	0	0	0
166	Bacteria	Proteobacteria	Alphaproteobacteria	Rhizobiales	Bartonellaceae	Bartonella	Bartonella apis	24	30	28	34	0	4
167	Bacteria	Actinobacteria	Actinobacteria	Propionibacteriales	Nocardioidaceae	Propionicicella	Propionicicella superfundia	2	8	6	6	2	12
168	Bacteria	Proteobacteria	Alphaproteobacteria	Rhodobacterales	Rhodobacteraceae	Pseudovibrio	Pseudovibrio stylochi	30	24	50	234	60	4
169	Bacteria	Proteobacteria	Gammaproteobacteria	Alteromonadales	Alteromonadaceae	Marinobacter	Marinobacter zhejiangensis	2	0	2	8	0	14
170	Bacteria	Proteobacteria	Oligoflexia	Silvanigrellales	Silvanigrellaceae	Silvanigrella	Silvanigrella aquatica	4	2	8	2	0	2
171	Bacteria	Proteobacteria	Gammaproteobacteria	Vibrionales	Vibrionaceae	Photobacterium	Photobacterium leiognathi	4	0	2	4	2	10
172	Bacteria	Bacteroidetes	Sphingobacteriia	Sphingobacteriales	Sphingobacteriaceae	Pseudopedobacter	Pseudopedobacter saltans	26	10	14	44	36	54
173	Bacteria	Proteobacteria	Alphaproteobacteria	Sphingomonadales	Sphingomonadaceae	Sphingomonas	Sphingomonas adhaesiva	4	8	2	12	8	2
174	Bacteria	Firmicutes	Bacilli	Bacillales	Bacillaceae	Bacillus	Bacillus sp. OxB-1	20	12	8	12	6	28
175	Bacteria	Firmicutes	Clostridia	Clostridiales	Eubacteriaceae	Acetobacterium	Acetobacterium woodii	30	16	20	30	8	118
176	Bacteria	Actinobacteria	Actinobacteria	Micrococcales	Micrococcaceae	Sinomonas	Sinomonas mesophila	0	0	8	12	0	6
177	Bacteria	Firmicutes	Clostridia	Clostridiales	Clostridiales Family XIII. Incertae Sedis	Mobilibacterium	Mobilibacterium timonense	112	162	298	654	14	144
178	Bacteria	Bacteroidetes	Sphingobacteriia	Sphingobacteriales	Sphingobacteriaceae	Pedobacter	Pedobacter luteus	8	4	8	10	0	2
179	Bacteria	Proteobacteria	Gammaproteobacteria	Enterobacterales	Enterobacteriaceae	Candidatus Mikella	Candidatus Mikella endobia	4	0	0	2	0	0
180	Bacteria	Actinobacteria	Actinobacteria	Streptomycetales	Streptomycetaceae	Streptomyces	Streptomyces lavendulae	20	4	12	16	4	12
181	Bacteria	Actinobacteria	Actinobacteria	Streptosporangiales	Thermomonosporaceae	Actinomadura	Actinomadura flavalba	10	4	2	6	14	12
182	Bacteria	Deinococcus-Thermus	Deinococci	Thermales	Thermaceae	Thermus	Thermus caliditerrae	6	4	4	10	0	6
183	Bacteria	Bacteroidetes	Cytophagia	Cytophagales	Cytophagaceae	Pseudarcicella	Pseudarcicella hirudinis	18	8	22	28	8	4
184	Bacteria	Proteobacteria	Alphaproteobacteria	Holosporales	Unknown	Unknown	Candidatus [Caedibacter] acanthamoebae	6	0	2	24	0	12
185	Bacteria	Firmicutes	Bacilli	Bacillales	Bacillaceae	Bacillus	Bacillus oryziterrae	4	8	6	10	2	16
186	Bacteria	Proteobacteria	Gammaproteobacteria	Cellvibrionales	Microbulbiferaceae	Microbulbifer	Microbulbifer donghaiensis	6	0	4	12	2	2
187	Bacteria	Proteobacteria	Gammaproteobacteria	Alteromonadales	Alteromonadaceae	Glaciecola	Glaciecola nitratireducens	0	0	6	0	0	0
188	Bacteria	Firmicutes	Bacilli	Bacillales	Paenibacillaceae	Cohnella	Cohnella thermotolerans	32	32	18	54	0	70
189	Bacteria	Firmicutes	Bacilli	Lactobacillales	Lactobacillaceae	Lactobacillus	Lactobacillus fermentum	274	80	440	368	6	28
190	Bacteria	Actinobacteria	Actinobacteria	Propionibacteriales	Nocardioidaceae	Actinopolymorpha	Actinopolymorpha cephalotaxi	2	0	4	2	6	6
191	Bacteria	Firmicutes	Bacilli	Lactobacillales	Enterococcaceae	Enterococcus	Enterococcus faecalis	7090	3624	3596	3264	1236	5982
192	Bacteria	Actinobacteria	Actinobacteria	Corynebacteriales	Mycobacteriaceae	Mycobacterium	Mycobacterium hiberniae	12	0	2	6	8	0
193	Bacteria	Firmicutes	Clostridia	Clostridiales	Clostridiales Family XIII. Incertae Sedis	Mogibacterium	Mogibacterium timidum	56	18	174	278	8	48
194	Bacteria	Proteobacteria	Gammaproteobacteria	Pseudomonadales	Moraxellaceae	Acinetobacter	Acinetobacter sp. TGL-Y2	2	62	0	5386	2	0
195	Bacteria	Proteobacteria	Alphaproteobacteria	Rhodobacterales	Rhodobacteraceae	Sulfitobacter	Sulfitobacter noctilucicola	0	2	0	0	0	2
196	Bacteria	Firmicutes	Bacilli	Lactobacillales	Lactobacillaceae	Lactobacillus	Lactobacillus collinoides	4	4	8	0	12	6
197	Bacteria	Firmicutes	Bacilli	Bacillales	Bacillaceae	Bacillus	Bacillus sp. H15-1	0	0	2	0	0	0
198	Bacteria	Spirochaetes	Spirochaetia	Unknown	Leptospiraceae	Leptospira	Leptospira broomii	116	30	8	30	0	8
199	Bacteria	Proteobacteria	Deltaproteobacteria	Desulfuromonadales	Geobacteraceae	Geobacter	Geobacter lovleyi	122	20	20	36	6	32
200	Bacteria	Firmicutes	Negativicutes	Selenomonadales	Selenomonadaceae	Anaerovibrio	Anaerovibrio lipolyticus	82	52	8066	3040	36	124
201	Bacteria	Proteobacteria	Gammaproteobacteria	Enterobacterales	Enterobacteriaceae	Franconibacter	Franconibacter pulveris	2	0	4	74	482	48
202	Bacteria	Firmicutes	Bacilli	Lactobacillales	Enterococcaceae	Enterococcus	Enterococcus hermanniensis	6	2	2	4	18	14
203	Bacteria	Proteobacteria	Betaproteobacteria	Burkholderiales	Alcaligenaceae	Bordetella	Bordetella flabilis	44	6	0	6	6	8
204	Bacteria	Actinobacteria	Actinobacteria	Corynebacteriales	Nocardiaceae	Nocardia	Nocardia inohanensis	10	2	0	6	4	20
205	Bacteria	Proteobacteria	Gammaproteobacteria	Thiotrichales	Unknown	Thioflexothrix	Thioflexothrix psekupsii	8	0	8	10	4	4
206	Bacteria	Proteobacteria	Alphaproteobacteria	Rickettsiales	Anaplasmataceae	Wolbachia	Wolbachia endosymbiont of Onchocerca ochengi	0	0	2	4	0	0
207	Bacteria	Spirochaetes	Spirochaetia	Spirochaetales	Borreliaceae	Borrelia	Borrelia persica	4	0	2	4	0	0
208	Bacteria	Proteobacteria	Alphaproteobacteria	Rhodobacterales	Rhodobacteraceae	Ruegeria	Ruegeria halocynthiae	0	2	2	4	0	6
209	Bacteria	Firmicutes	Tissierellia	Tissierellales	Peptoniphilaceae	Anaerococcus	Anaerococcus provencensis	0	2	4	0	4	2
210	Bacteria	Proteobacteria	Alphaproteobacteria	Holosporales	Holosporaceae	Holospora	Holospora obtusa	0	6	0	2	0	4
211	Bacteria	Bacteroidetes	Cytophagia	Cytophagales	Hymenobacteraceae	Pontibacter	Pontibacter korlensis	50	2	48	70	12	22
212	Bacteria	Bacteroidetes	Sphingobacteriia	Sphingobacteriales	Sphingobacteriaceae	Parapedobacter	Parapedobacter luteus	66	2	46	78	54	52
213	Bacteria	Proteobacteria	Gammaproteobacteria	Enterobacterales	Enterobacteriaceae	Gibbsiella	Gibbsiella quercinecans	16	4	20	60	1028	1004
214	Bacteria	Proteobacteria	Deltaproteobacteria	Myxococcales	Myxococcaceae	Myxococcus	Myxococcus xanthus	20	14	24	44	14	16
215	Bacteria	Firmicutes	Clostridia	Clostridiales	Clostridiaceae	Clostridium	Clostridium tetanomorphum	64	38	34	12	56	14
216	Bacteria	Firmicutes	Bacilli	Lactobacillales	Streptococcaceae	Streptococcus	Streptococcus pseudopneumoniae	72	4	34	34	4	0
217	Bacteria	Proteobacteria	Betaproteobacteria	Nitrosomonadales	Nitrosomonadaceae	Nitrosomonas	Nitrosomonas nitrosa	10	0	2	0	0	0
218	Bacteria	Bacteroidetes	Flavobacteriia	Flavobacteriales	Flavobacteriaceae	Lutibacter	Lutibacter profundi	6	2	4	10	0	2
219	Bacteria	Firmicutes	Bacilli	Bacillales	Listeriaceae	Listeria	Listeria rocourtiae	0	4	2	0	4	4
220	Bacteria	Proteobacteria	Gammaproteobacteria	Pasteurellales	Pasteurellaceae	Pasteurella	Pasteurella multocida	10	2	34	68	6	10
221	Bacteria	Proteobacteria	Alphaproteobacteria	Rhodobacterales	Rhodobacteraceae	Confluentimicrobium	Confluentimicrobium sp. EMB200-NS6	6	8	10	10	0	8
222	Bacteria	Actinobacteria	Actinobacteria	Bifidobacteriales	Bifidobacteriaceae	Bifidobacterium	Bifidobacterium aesculapii	822	344	44	1334	22	76
223	Bacteria	Chloroflexi	Ktedonobacteria	Thermogemmatisporales	Thermogemmatisporaceae	Thermogemmatispora	Thermogemmatispora onikobensis	4	0	0	2	0	4
224	Bacteria	Proteobacteria	Deltaproteobacteria	Desulfurellales	Desulfurellaceae	Desulfurella	Desulfurella amilsii	0	0	0	0	0	2
225	Bacteria	Firmicutes	Bacilli	Bacillales	Bacillaceae	Pontibacillus	Pontibacillus yanchengensis	10	4	0	0	0	0
226	Bacteria	Actinobacteria	Actinobacteria	Streptomycetales	Streptomycetaceae	Streptomyces	Streptomyces sp. 3211	2	4	2	6	0	4
227	Bacteria	Firmicutes	Bacilli	Bacillales	Paenibacillaceae	Paenibacillus	Paenibacillus tuaregi	16	2	4	6	4	14
228	Bacteria	Actinobacteria	Actinobacteria	Pseudonocardiales	Pseudonocardiaceae	Actinophytocola	Actinophytocola xinjiangensis	40	2	22	78	12	20
229	Bacteria	Firmicutes	Bacilli	Bacillales	Staphylococcaceae	Staphylococcus	Staphylococcus capitis	18	8	18	14	144	6
230	Bacteria	Firmicutes	Bacilli	Bacillales	Bacillaceae	Bacillus	Bacillus beveridgei	12	24	18	22	38	12
231	Bacteria	Actinobacteria	Actinobacteria	Streptomycetales	Streptomycetaceae	Streptomyces	Streptomyces venezuelae	24	12	8	22	0	14
232	Bacteria	Proteobacteria	Gammaproteobacteria	Pseudomonadales	Pseudomonadaceae	Pseudomonas	Pseudomonas asplenii	4	2	4	180	2	0
233	Bacteria	Proteobacteria	Gammaproteobacteria	Vibrionales	Vibrionaceae	Vibrio	Vibrio antiquarius	2	0	0	0	10	2
234	Bacteria	Firmicutes	Bacilli	Bacillales	Bacillaceae	Bacillus	Bacillus alcalophilus	4	0	0	2	2	6
235	Bacteria	Proteobacteria	Alphaproteobacteria	Sphingomonadales	Sphingomonadaceae	Sphingomonas	Sphingomonas taxi	18	4	4	42	16	16
236	Bacteria	Proteobacteria	Gammaproteobacteria	Pseudomonadales	Pseudomonadaceae	Pseudomonas	Pseudomonas cerasi	2	2	0	92	8	2
237	Bacteria	Proteobacteria	Alphaproteobacteria	Rhodobacterales	Rhodobacteraceae	Ketogulonicigenium	Ketogulonicigenium robustum	6	0	2	2	0	10
238	Bacteria	Proteobacteria	Epsilonproteobacteria	Campylobacterales	Campylobacteraceae	Campylobacter	Campylobacter lanienae	4	4	1332	1280	126	2
239	Bacteria	Proteobacteria	Gammaproteobacteria	Pseudomonadales	Pseudomonadaceae	Pseudomonas	Pseudomonas stutzeri	126	52	66	274	98	76
240	Bacteria	Proteobacteria	Alphaproteobacteria	Rhodobacterales	Rhodobacteraceae	Stappia	Stappia sp. ES.058	8	2	10	10	0	8
241	Bacteria	Proteobacteria	Deltaproteobacteria	Myxococcales	Polyangiaceae	Pajaroellobacter	Pajaroellobacter abortibovis	4	2	8	4	0	4
242	Bacteria	Actinobacteria	Actinobacteria	Corynebacteriales	Nocardiaceae	Rhodococcus	Rhodococcus tukisamuensis	0	4	2	16	0	4
243	Bacteria	Actinobacteria	Actinobacteria	Streptosporangiales	Nocardiopsaceae	Thermobifida	Thermobifida fusca	10	8	0	6	6	2
244	Bacteria	Firmicutes	Bacilli	Bacillales	Bacillaceae	Lentibacillus	Lentibacillus amyloliquefaciens	0	4	0	14	0	2
245	Bacteria	Proteobacteria	Gammaproteobacteria	Alteromonadales	Pseudoalteromonadaceae	Pseudoalteromonas	Pseudoalteromonas piscicida	0	0	0	2	0	6
246	Bacteria	Firmicutes	Bacilli	Bacillales	Bacillaceae	Bacillus	Bacillus mannanilyticus	6	2	4	28	4	0
247	Bacteria	Proteobacteria	Gammaproteobacteria	Unknown	Unknown	Candidatus Ruthia	Candidatus Ruthia magnifica	2	2	0	2	4	0
248	Bacteria	Actinobacteria	Actinobacteria	Streptomycetales	Streptomycetaceae	Streptomyces	Streptomyces scabrisporus	2	4	8	4	0	6
249	Bacteria	Proteobacteria	Gammaproteobacteria	Enterobacterales	Yersiniaceae	Yersinia	Yersinia pseudotuberculosis	6	2	24	852	232	6
250	Bacteria	Bacteroidetes	Cytophagia	Cytophagales	Cyclobacteriaceae	Lunatimonas	Lunatimonas lonarensis	2	4	12	18	0	22
251	Bacteria	Firmicutes	Clostridia	Clostridiales	Peptococcaceae	Desulfurispora	Desulfurispora thermophila	66	48	30	56	4	110
252	Bacteria	Proteobacteria	Alphaproteobacteria	Rhodobacterales	Rhodobacteraceae	Thioclava	Thioclava atlantica	4	6	6	0	0	8
253	Bacteria	Firmicutes	Bacilli	Lactobacillales	Streptococcaceae	Streptococcus	Streptococcus anginosus	572	132	274	368	1070	86
254	Bacteria	Cyanobacteria	Unknown	Synechococcales	Synechococcaceae	Dactylococcopsis	Dactylococcopsis salina	0	0	0	0	8	2
255	Bacteria	Bacteroidetes	Flavobacteriia	Flavobacteriales	Flavobacteriaceae	Muricauda	Muricauda zhangzhouensis	30	0	8	28	12	34
256	Bacteria	Proteobacteria	Gammaproteobacteria	Oceanospirillales	Alcanivoracaceae	Alcanivorax	Alcanivorax sp. NBRC 101098	0	2	0	2	2	0
257	Bacteria	Bacteroidetes	Chitinophagia	Chitinophagales	Chitinophagaceae	Flavisolibacter	Flavisolibacter tropicus	14	0	20	14	34	12
258	Bacteria	Proteobacteria	Betaproteobacteria	Burkholderiales	Unknown	Rubrivivax	Rubrivivax gelatinosus	98	36	6	62	8	34
259	Bacteria	Firmicutes	Bacilli	Bacillales	Planococcaceae	Jeotgalibacillus	Jeotgalibacillus campisalis	6	0	18	10	0	4
260	Bacteria	Actinobacteria	Coriobacteriia	Eggerthellales	Eggerthellaceae	Eggerthella	Eggerthella lenta	4072	3438	768	1144	818	1172
261	Bacteria	Firmicutes	Bacilli	Lactobacillales	Streptococcaceae	Streptococcus	Streptococcus macedonicus	1834	126	1438	122	2	4
262	Bacteria	Actinobacteria	Actinobacteria	Streptomycetales	Streptomycetaceae	Streptomyces	Streptomyces thermovulgaris	0	0	0	10	2	22
263	Bacteria	Proteobacteria	Betaproteobacteria	Burkholderiales	Burkholderiaceae	Burkholderia	Burkholderia sp. PAMC 28687	26	10	0	6	14	4
264	Bacteria	Firmicutes	Bacilli	Bacillales	Bacillaceae	Bacillus	Bacillus fordii	2	8	4	6	0	4
265	Bacteria	Proteobacteria	Alphaproteobacteria	Rhodobacterales	Rhodobacteraceae	Jannaschia	Jannaschia aquimarina	2	2	2	8	0	0
266	Bacteria	Firmicutes	Bacilli	Bacillales	Bacillaceae	Caldalkalibacillus	Caldalkalibacillus thermarum	6	2	6	6	2	16
267	Bacteria	Bacteroidetes	Flavobacteriia	Flavobacteriales	Flavobacteriaceae	Chryseobacterium	Chryseobacterium piscicola	2	2	0	4	6	0
268	Bacteria	Actinobacteria	Actinobacteria	Corynebacteriales	Gordoniaceae	Gordonia	Gordonia sputi	8	2	2	10	196	2
269	Bacteria	Actinobacteria	Actinobacteria	Corynebacteriales	Corynebacteriaceae	Corynebacterium	Corynebacterium ammoniagenes	48	0	16	2	0	4
270	Bacteria	Fusobacteria	Fusobacteriia	Fusobacteriales	Leptotrichiaceae	Leptotrichia	Leptotrichia trevisanii	0	0	0	0	88	2
271	Bacteria	Actinobacteria	Actinobacteria	Pseudonocardiales	Pseudonocardiaceae	Pseudonocardia	Pseudonocardia sp. HH130629-09	0	4	0	2	2	2
272	Bacteria	Tenericutes	Mollicutes	Entomoplasmatales	Entomoplasmataceae	Mesoplasma	Mesoplasma syrphidae	0	4	4	10	8	10
273	Bacteria	Proteobacteria	Alphaproteobacteria	Rhodobacterales	Rhodobacteraceae	Wenxinia	Wenxinia marina	8	2	0	8	0	16
274	Bacteria	Proteobacteria	Gammaproteobacteria	Pseudomonadales	Pseudomonadaceae	Pseudomonas	Pseudomonas antarctica	6	8	4	668	42	0
275	Bacteria	Firmicutes	Bacilli	Bacillales	Bacillaceae	Tenuibacillus	Tenuibacillus multivorans	0	0	2	6	0	0
276	Bacteria	Cyanobacteria	Unknown	Oscillatoriales	Gomontiellaceae	Crinalium	Crinalium epipsammum	4	0	0	6	8	2
277	Bacteria	Proteobacteria	Alphaproteobacteria	Rhizobiales	Bartonellaceae	Bartonella	Bartonella clarridgeiae	0	0	0	2	0	0
278	Bacteria	Bacteroidetes	Sphingobacteriia	Sphingobacteriales	Sphingobacteriaceae	Sphingobacterium	Sphingobacterium mizutaii	44	12	14	14	24	8
279	Bacteria	Tenericutes	Mollicutes	Mycoplasmatales	Mycoplasmataceae	Mycoplasma	Mycoplasma glycophilum	0	0	0	0	4	36
280	Bacteria	Firmicutes	Clostridia	Clostridiales	Clostridiales Family XII. Incertae Sedis	Acidaminobacter	Acidaminobacter hydrogenoformans	18	28	22	38	6	92
281	Bacteria	Proteobacteria	Betaproteobacteria	Burkholderiales	Oxalobacteraceae	Noviherbaspirillum	Noviherbaspirillum autotrophicum	32	8	6	42	2	20
282	Bacteria	Tenericutes	Mollicutes	Entomoplasmatales	Spiroplasmataceae	Spiroplasma	Spiroplasma apis	18	6	16	16	12	8
283	Bacteria	Actinobacteria	Actinobacteria	Streptosporangiales	Thermomonosporaceae	Actinomadura	Actinomadura oligospora	8	10	8	18	2	0
284	Bacteria	Actinobacteria	Actinobacteria	Propionibacteriales	Nocardioidaceae	Nocardioides	Nocardioides szechwanensis	14	4	10	32	60	4
285	Bacteria	Firmicutes	Bacilli	Lactobacillales	Streptococcaceae	Streptococcus	Streptococcus porci	368	58	274	598	0	148
286	Bacteria	Firmicutes	Bacilli	Bacillales	Staphylococcaceae	Staphylococcus	Staphylococcus massiliensis	2	0	0	4	32	0
287	Bacteria	Bacteroidetes	Flavobacteriia	Flavobacteriales	Flavobacteriaceae	Flavobacterium	Flavobacterium granuli	16	2	6	4	2	8
288	Bacteria	Actinobacteria	Actinobacteria	Micrococcales	Micrococcaceae	Micrococcus	Micrococcus luteus	556	106	178	240	1836	400
289	Bacteria	Actinobacteria	Actinobacteria	Pseudonocardiales	Pseudonocardiaceae	Pseudonocardia	Pseudonocardia ammonioxydans	30	4	18	22	92	48
290	Bacteria	Tenericutes	Mollicutes	Mycoplasmatales	Mycoplasmataceae	Mycoplasma	Mycoplasma ovipneumoniae	0	0	0	0	0	10
291	Bacteria	Proteobacteria	Gammaproteobacteria	Methylococcales	Methylococcaceae	Methylobacter	Methylobacter luteus	2	0	2	2	0	2
292	Bacteria	Proteobacteria	Gammaproteobacteria	Enterobacterales	Morganellaceae	Photorhabdus	Photorhabdus asymbiotica	10	4	8	6	234	0
293	Bacteria	Proteobacteria	Alphaproteobacteria	Rhodobacterales	Rhodobacteraceae	Paracoccus	Paracoccus homiensis	2	0	4	0	0	2
294	Bacteria	Proteobacteria	Gammaproteobacteria	Cellvibrionales	Microbulbiferaceae	Microbulbifer	Microbulbifer aggregans	4	0	10	12	0	0
295	Bacteria	Proteobacteria	Alphaproteobacteria	Sphingomonadales	Sphingomonadaceae	Novosphingobium	Novosphingobium acidiphilum	10	6	0	0	0	0
296	Bacteria	Bacteroidetes	Flavobacteriia	Flavobacteriales	Flavobacteriaceae	Gillisia	Gillisia limnaea	10	0	0	8	12	10
297	Bacteria	Proteobacteria	Gammaproteobacteria	Aeromonadales	Aeromonadaceae	Aeromonas	Aeromonas media	20	622	10	12	24	4
298	Bacteria	Proteobacteria	Betaproteobacteria	Burkholderiales	Burkholderiaceae	Pandoraea	Pandoraea faecigallinarum	22	4	8	16	10	0
299	Bacteria	Proteobacteria	Gammaproteobacteria	Alteromonadales	Alteromonadaceae	Marinobacter	Marinobacter subterrani	10	0	0	2	0	2
300	Bacteria	Actinobacteria	Actinobacteria	Corynebacteriales	Nocardiaceae	Nocardia	Nocardia cyriacigeorgica	8	6	8	2	0	10
301	Bacteria	Proteobacteria	Alphaproteobacteria	Rhodospirillales	Acetobacteraceae	Parasaccharibacter	Parasaccharibacter apium	14	24	8	14	2	6
302	Bacteria	Firmicutes	Bacilli	Bacillales	Thermoactinomycetaceae	Risungbinella	Risungbinella massiliensis	6	2	2	8	10	8
303	Bacteria	Bacteroidetes	Flavobacteriia	Flavobacteriales	Flavobacteriaceae	Lacinutrix	Lacinutrix mariniflava	0	0	4	10	2	0
304	Bacteria	Bacteroidetes	Bacteroidia	Bacteroidales	Rikenellaceae	Alistipes	Alistipes ihumii	74162	167172	496	1368	1680	3890
305	Bacteria	Proteobacteria	Betaproteobacteria	Burkholderiales	Burkholderiaceae	Caballeronia	Caballeronia glathei	46	4	12	10	26	12
306	Bacteria	Firmicutes	Clostridia	Clostridiales	Lachnospiraceae	Faecalicatena	Faecalicatena fissicatena	3936	1910	594	2186	940	6678
307	Bacteria	Actinobacteria	Actinobacteria	Micrococcales	Micrococcaceae	Nesterenkonia	Nesterenkonia massiliensis	12	6	26	10	24	30
308	Bacteria	Proteobacteria	Betaproteobacteria	Neisseriales	Neisseriaceae	Snodgrassella	Snodgrassella alvi	6	4	10	6	20	16
309	Bacteria	Actinobacteria	Actinobacteria	Bifidobacteriales	Bifidobacteriaceae	Bifidobacterium	Bifidobacterium catenulatum	442	176	64	51192	12	8
310	Bacteria	Firmicutes	Bacilli	Bacillales	Planococcaceae	Solibacillus	Solibacillus silvestris	10	2	20	464	0	106
311	Bacteria	Bacteroidetes	Bacteroidia	Bacteroidales	Bacteroidaceae	Bacteroides	Bacteroides faecichinchillae	16944	6384	47052	98584	22164	10702
312	Bacteria	Proteobacteria	Alphaproteobacteria	Rhodobacterales	Rhodobacteraceae	Roseivivax	Roseivivax jejudonensis	4	0	2	8	0	0
313	Bacteria	Actinobacteria	Actinobacteria	Corynebacteriales	Mycobacteriaceae	Mycobacterium	Mycobacterium szulgai	12	0	0	14	0	2
314	Bacteria	Actinobacteria	Actinobacteria	Propionibacteriales	Propionibacteriaceae	Acidipropionibacterium	Acidipropionibacterium thoenii	22	12	4	16	12	12
315	Bacteria	Proteobacteria	Betaproteobacteria	Neisseriales	Chromobacteriaceae	Chromobacterium	Chromobacterium sp. ATCC 53434	4	20	16	20	2	30
316	Bacteria	Firmicutes	Bacilli	Bacillales	Bacillaceae	Bacillus	Bacillus lehensis	14	8	34	18	94	8
317	Bacteria	Tenericutes	Mollicutes	Entomoplasmatales	Entomoplasmataceae	Mesoplasma	Mesoplasma chauliocola	44	10	14	18	0	14
318	Bacteria	Proteobacteria	Alphaproteobacteria	Rhizobiales	Hyphomicrobiaceae	Devosia	Devosia epidermidihirudinis	2	8	18	22	12	0
319	Bacteria	Proteobacteria	Alphaproteobacteria	Rhodobacterales	Rhodobacteraceae	Actibacterium	Actibacterium atlanticum	6	0	0	0	0	2
320	Bacteria	Actinobacteria	Actinobacteria	Micrococcales	Microbacteriaceae	Aurantimicrobium	Aurantimicrobium minutum	4	4	2	8	4	2
321	Bacteria	Actinobacteria	Actinobacteria	Corynebacteriales	Corynebacteriaceae	Corynebacterium	Corynebacterium halotolerans	22	36	376	46	20	18
322	Bacteria	Firmicutes	Bacilli	Bacillales	Bacillaceae	Gracilibacillus	Gracilibacillus boraciitolerans	4	2	2	4	0	8
323	Bacteria	Tenericutes	Mollicutes	Mycoplasmatales	Mycoplasmataceae	Mycoplasma	Mycoplasma gallinaceum	0	0	0	2	0	2
324	Bacteria	Actinobacteria	Actinobacteria	Pseudonocardiales	Pseudonocardiaceae	Amycolatopsis	Amycolatopsis halophila	0	2	0	2	0	8
325	Bacteria	Actinobacteria	Actinobacteria	Micrococcales	Micrococcaceae	Arthrobacter	Arthrobacter woluwensis	10	8	4	22	0	6
326	Bacteria	Proteobacteria	Gammaproteobacteria	Unknown	Unknown	Unknown	Bathymodiolus platifrons methanotrophic gill symbiont	0	0	0	0	0	4
327	Bacteria	Actinobacteria	Actinobacteria	Corynebacteriales	Corynebacteriaceae	Corynebacterium	Corynebacterium pollutisoli	10	12	2462	20	2	8
328	Bacteria	Actinobacteria	Actinobacteria	Micrococcales	Micrococcaceae	Pseudarthrobacter	Pseudarthrobacter chlorophenolicus	28	6	10	28	10	24
329	Bacteria	Firmicutes	Bacilli	Bacillales	Bacillaceae	Geobacillus	Geobacillus stearothermophilus	2	0	2	0	0	8
330	Bacteria	Cyanobacteria	Unknown	Oscillatoriales	Oscillatoriaceae	Oscillatoria	Oscillatoria nigro-viridis	0	2	0	0	0	2
331	Bacteria	Bacteroidetes	Bacteroidia	Bacteroidales	Bacteroidaceae	Bacteroides	Bacteroides salanitronis	3434168	97994	6682	16054	44776	2318
332	Bacteria	Proteobacteria	Alphaproteobacteria	Pelagibacterales	Pelagibacteraceae	Unknown	alpha proteobacterium HIMB59	4	0	2	0	0	0
333	Bacteria	Proteobacteria	Gammaproteobacteria	Enterobacterales	Pectobacteriaceae	Dickeya	Dickeya sp. MK7	4	6	0	0	58	6
334	Bacteria	Candidatus Peregrinibacteria	Candidatus Peribacteria	Candidatus Peribacterales	Unknown	Candidatus Peribacter	Candidatus Peribacter riflensis	6	4	2	8	0	0
335	Bacteria	Firmicutes	Bacilli	Bacillales	Paenibacillaceae	Fontibacillus	Fontibacillus panacisegetis	2	10	2	22	10	44
336	Bacteria	Proteobacteria	Deltaproteobacteria	Myxococcales	Archangiaceae	Stigmatella	Stigmatella aurantiaca	40	22	14	26	0	18
337	Bacteria	Actinobacteria	Actinobacteria	Corynebacteriales	Nocardiaceae	Nocardia	Nocardia puris	6	4	4	10	0	4
338	Bacteria	Firmicutes	Bacilli	Bacillales	Paenibacillaceae	Aneurinibacillus	Aneurinibacillus soli	180	100	20	46	10	14
339	Bacteria	Firmicutes	Clostridia	Clostridiales	Clostridiaceae	Massilioclostridium	Massilioclostridium coli	8368	8140	2400	9464	1026	744
340	Bacteria	Actinobacteria	Actinobacteria	Actinopolysporales	Actinopolysporaceae	Actinopolyspora	Actinopolyspora righensis	2	4	2	0	0	34
341	Bacteria	Proteobacteria	Gammaproteobacteria	Alteromonadales	Pseudoalteromonadaceae	Pseudoalteromonas	Pseudoalteromonas sp. 1_2015MBL_MicDiv	0	0	0	4	0	0
342	Bacteria	Proteobacteria	Gammaproteobacteria	Enterobacterales	Enterobacteriaceae	Shigella	Shigella sp. PAMC 28760	518	176	6636	121032	21370	1826
343	Bacteria	Bacteroidetes	Chitinophagia	Chitinophagales	Chitinophagaceae	Hydrobacter	Hydrobacter penzbergensis	38	12	22	18	24	28
344	Bacteria	Actinobacteria	Actinobacteria	Corynebacteriales	Nocardiaceae	Rhodococcus	Rhodococcus sp. PBTS 1	26	8	8	10	4	20
345	Bacteria	Proteobacteria	Gammaproteobacteria	Oceanospirillales	Oceanospirillaceae	Nitrincola	Nitrincola lacisaponensis	2	0	0	4	10	18
346	Bacteria	Proteobacteria	Gammaproteobacteria	Acidiferrobacterales	Acidiferrobacteraceae	Sulfuricaulis	Sulfuricaulis limicola	6	10	6	2	0	12
347	Bacteria	Firmicutes	Bacilli	Lactobacillales	Enterococcaceae	Vagococcus	Vagococcus lutrae	8	4	4	4	0	2
348	Bacteria	Actinobacteria	Actinobacteria	Propionibacteriales	Nocardioidaceae	Aeromicrobium	Aeromicrobium erythreum	4	4	14	20	4	2
349	Bacteria	Actinobacteria	Actinobacteria	Corynebacteriales	Nocardiaceae	Nocardia	Nocardia takedensis	12	8	4	6	0	2
350	Bacteria	Proteobacteria	Betaproteobacteria	Neisseriales	Chromobacteriaceae	Laribacter	Laribacter hongkongensis	68	10	34	34	42	56
351	Bacteria	Actinobacteria	Actinobacteria	Corynebacteriales	Corynebacteriaceae	Corynebacterium	Corynebacterium phocae	6	12	10	18	4	2
352	Bacteria	Bacteroidetes	Bacteroidia	Bacteroidales	Prevotellaceae	Prevotella	Prevotella enoeca	9920	92	3148	5160	1544	516
353	Bacteria	Firmicutes	Bacilli	Bacillales	Staphylococcaceae	Macrococcus	Macrococcus sp. IME1552	58	8	60	8	48	0
354	Bacteria	Thermotogae	Thermotogae	Thermotogales	Thermotogaceae	Pseudothermotoga	Pseudothermotoga elfii	0	0	0	0	0	2
355	Bacteria	Proteobacteria	Gammaproteobacteria	Thiotrichales	Piscirickettsiaceae	Thiomicrorhabdus	Thiomicrorhabdus chilensis	0	0	0	0	0	2
356	Bacteria	Actinobacteria	Actinobacteria	Glycomycetales	Glycomycetaceae	Glycomyces	Glycomyces arizonensis	12	8	8	16	0	6
357	Bacteria	Cyanobacteria	Unknown	Nostocales	Rivulariaceae	Calothrix	Calothrix sp. NIES-4101	2	0	0	0	0	0
358	Bacteria	Actinobacteria	Actinobacteria	Geodermatophilales	Geodermatophilaceae	Geodermatophilus	Geodermatophilus amargosae	2	14	2	4	6	8
359	Bacteria	Bacteroidetes	Cytophagia	Cytophagales	Hymenobacteraceae	Hymenobacter	Hymenobacter roseosalivarius	58	22	36	66	18	40
360	Bacteria	Proteobacteria	Alphaproteobacteria	Sphingomonadales	Erythrobacteraceae	Erythrobacter	Erythrobacter vulgaris	34	4	12	14	0	14
361	Bacteria	Cyanobacteria	Unknown	Synechococcales	Leptolyngbyaceae	Phormidesmis	Phormidesmis priestleyi	0	0	8	0	0	0
362	Bacteria	Proteobacteria	Betaproteobacteria	Burkholderiales	Alcaligenaceae	Bordetella	Bordetella petrii	54	12	10	18	8	14
363	Bacteria	Proteobacteria	Gammaproteobacteria	Enterobacterales	Pectobacteriaceae	Sodalis	Candidatus Sodalis pierantonius	10	0	2	30	72	10
364	Bacteria	Bacteroidetes	Bacteroidia	Bacteroidales	Tannerellaceae	Tannerella	Tannerella forsythia	7104	3146	2336	4480	1522	2074
365	Bacteria	Firmicutes	Bacilli	Lactobacillales	Lactobacillaceae	Lactobacillus	Lactobacillus gigeriorum	208	138	308	626	0	720
366	Bacteria	Proteobacteria	Deltaproteobacteria	Desulfobacterales	Desulfobulbaceae	Desulforhopalus	Desulforhopalus singaporensis	0	4	12	4	0	14
367	Bacteria	Proteobacteria	Alphaproteobacteria	Rhizobiales	Hyphomicrobiaceae	Devosia	Devosia psychrophila	0	0	2	6	38	8
368	Bacteria	Chloroflexi	Anaerolineae	Anaerolineales	Anaerolineaceae	Longilinea	Longilinea arvoryzae	22	8	8	22	2	12
369	Bacteria	Proteobacteria	Gammaproteobacteria	Oceanospirillales	Oceanospirillaceae	Marinomonas	Marinomonas fungiae	0	4	0	4	0	2
370	Bacteria	Proteobacteria	Gammaproteobacteria	Pseudomonadales	Moraxellaceae	Moraxella	Moraxella macacae	2	2	2	0	0	0
371	Bacteria	Actinobacteria	Actinobacteria	Bifidobacteriales	Bifidobacteriaceae	Bifidobacterium	Bifidobacterium bohemicum	24	4	6	12	0	14
372	Bacteria	Firmicutes	Bacilli	Lactobacillales	Lactobacillaceae	Lactobacillus	Lactobacillus ginsenosidimutans	6	12	18	10	0	12
373	Bacteria	Unknown	Unknown	Unknown	Unknown	Unknown	bacterium A37T11	2	2	0	24	12	36
374	Bacteria	Proteobacteria	Alphaproteobacteria	Rhodospirillales	Acetobacteraceae	Acetobacter	Acetobacter nitrogenifigens	0	0	4	6	0	12
375	Bacteria	Proteobacteria	Alphaproteobacteria	Rhodobacterales	Hyphomonadaceae	Hyphomonas	Hyphomonas atlantica	0	6	2	4	0	2
376	Bacteria	Firmicutes	Tissierellia	Tissierellales	Peptoniphilaceae	Anaerococcus	Anaerococcus tetradius	4	6	4	8	8	18
377	Bacteria	Firmicutes	Bacilli	Bacillales	Bacillaceae	Bacillus	Bacillus halosaccharovorans	2	8	2	10	2	16
378	Bacteria	Actinobacteria	Actinobacteria	Streptomycetales	Streptomycetaceae	Streptomyces	Streptomyces alboflavus	16	12	6	6	0	8
379	Bacteria	Actinobacteria	Actinobacteria	Corynebacteriales	Mycobacteriaceae	Mycobacterium	Mycobacterium komanii	4	2	2	8	24	0
380	Bacteria	Bacteroidetes	Flavobacteriia	Flavobacteriales	Flavobacteriaceae	Elizabethkingia	Elizabethkingia anophelis	22	12	0	44	12	68
381	Bacteria	Firmicutes	Bacilli	Bacillales	Bacillaceae	Bacillus	Bacillus kwashiorkori	12	8	8	2	6	2
382	Bacteria	Proteobacteria	Deltaproteobacteria	Desulfovibrionales	Desulfovibrionaceae	Desulfovibrio	Desulfovibrio ferrireducens	6	0	0	8	2	2
383	Bacteria	Actinobacteria	Actinobacteria	Corynebacteriales	Nocardiaceae	Nocardia	Nocardia thailandica	12	4	6	2	20	8
384	Bacteria	Proteobacteria	Gammaproteobacteria	Chromatiales	Wenzhouxiangellaceae	Wenzhouxiangella	Wenzhouxiangella marina	20	6	10	14	0	6
385	Bacteria	Proteobacteria	Gammaproteobacteria	Alteromonadales	Pseudoalteromonadaceae	Pseudoalteromonas	Pseudoalteromonas rubra	4	0	0	2	0	2
386	Bacteria	Proteobacteria	Alphaproteobacteria	Rhodospirillales	Acetobacteraceae	Gluconacetobacter	Gluconacetobacter diazotrophicus	8	0	14	14	0	16
387	Bacteria	Candidatus Campbellbacteria	Unknown	Unknown	Unknown	Unknown	Candidatus Campbellbacteria bacterium GW2011_OD1_34_28	0	0	0	2	0	0
388	Bacteria	Proteobacteria	Alphaproteobacteria	Rhizobiales	Unknown	Bauldia	Bauldia litoralis	4	4	6	16	2	12
389	Bacteria	Proteobacteria	Alphaproteobacteria	Magnetococcales	Magnetococcaceae	Magnetococcus	Magnetococcus marinus	2	10	2	8	28	10
390	Bacteria	Proteobacteria	Alphaproteobacteria	Rhodospirillales	Rhodospirillaceae	Magnetospirillum	Magnetospirillum gryphiswaldense	4	0	12	16	0	28
391	Bacteria	Proteobacteria	Alphaproteobacteria	Rhodobacterales	Rhodobacteraceae	Celeribacter	Celeribacter baekdonensis	0	0	0	0	0	4
392	Bacteria	Proteobacteria	Alphaproteobacteria	Rhizobiales	Phyllobacteriaceae	Mesorhizobium	Mesorhizobium sp. B7	32	10	14	8	8	6
393	Bacteria	Firmicutes	Bacilli	Bacillales	Planococcaceae	Kurthia	Kurthia huakuii	2	0	2	14	2	2
394	Bacteria	Proteobacteria	Gammaproteobacteria	Alteromonadales	Colwelliaceae	Thalassotalea	Thalassotalea crassostreae	2	0	4	0	0	0
395	Bacteria	Actinobacteria	Actinobacteria	Corynebacteriales	Mycobacteriaceae	Mycobacterium	Mycobacterium brumae	0	2	0	10	0	22
396	Bacteria	Proteobacteria	Betaproteobacteria	Neisseriales	Neisseriaceae	Neisseria	Neisseria shayeganii	26	10	6	28	4	16
397	Bacteria	Proteobacteria	Betaproteobacteria	Burkholderiales	Oxalobacteraceae	Herbaspirillum	Herbaspirillum sp. meg3	16	2	0	8	0	16
398	Bacteria	Firmicutes	Erysipelotrichia	Erysipelotrichales	Erysipelotrichaceae	Solobacterium	Solobacterium moorei	160	54	452	634	274	32
399	Bacteria	Actinobacteria	Actinobacteria	Micrococcales	Micrococcaceae	Arthrobacter	Arthrobacter castelli	2	2	2	18	4	4
400	Bacteria	Bacteroidetes	Flavobacteriia	Flavobacteriales	Flavobacteriaceae	Polaribacter	Polaribacter sp. SA4-10	2	0	0	12	24	0
401	Bacteria	Proteobacteria	Gammaproteobacteria	Pseudomonadales	Pseudomonadaceae	Pseudomonas	Pseudomonas psychrophila	10	0	4	21558	3920	4
402	Bacteria	Proteobacteria	Gammaproteobacteria	Enterobacterales	Enterobacteriaceae	Izhakiella	Izhakiella capsodis	2	0	4	186	452	0
403	Bacteria	Proteobacteria	Alphaproteobacteria	Rhizobiales	Brucellaceae	Ochrobactrum	Ochrobactrum pseudogrignonense	0	4	12	10	10	0
404	Bacteria	Actinobacteria	Actinobacteria	Propionibacteriales	Nocardioidaceae	Nocardioides	Nocardioides psychrotolerans	6	4	2	14	34	14
405	Bacteria	Proteobacteria	Gammaproteobacteria	Enterobacterales	Yersiniaceae	Serratia	Serratia plymuthica	4	28	14	132	816	18
406	Bacteria	Cyanobacteria	Unknown	Nostocales	Hapalosiphonaceae	Fischerella	Fischerella sp. NIES-4106	4	0	0	2	0	2
407	Bacteria	Bacteroidetes	Cytophagia	Cytophagales	Cytophagaceae	Rudanella	Rudanella lutea	68	28	20	50	30	68
408	Bacteria	Proteobacteria	Alphaproteobacteria	Rhodobacterales	Rhodobacteraceae	Phaeobacter	Phaeobacter piscinae	6	4	8	4	10	0
409	Bacteria	Proteobacteria	Gammaproteobacteria	Pseudomonadales	Ventosimonadaceae	Ventosimonas	Ventosimonas gracilis	10	0	0	12	2	2
410	Bacteria	Firmicutes	Clostridia	Clostridiales	Lachnospiraceae	Lachnoclostridium	[Clostridium] populeti	74	98	330	512	128	770
411	Bacteria	Proteobacteria	Gammaproteobacteria	Alteromonadales	Alteromonadaceae	Catenovulum	Catenovulum maritimum	0	0	4	4	4	0
412	Bacteria	Actinobacteria	Actinobacteria	Corynebacteriales	Nocardiaceae	Smaragdicoccus	Smaragdicoccus niigatensis	0	4	2	0	0	12
413	Bacteria	Firmicutes	Clostridia	Clostridiales	Clostridiaceae	Natronincola	Natronincola ferrireducens	10	0	2	6	4	12
414	Bacteria	Firmicutes	Bacilli	Bacillales	Bacillaceae	Bacillus	Bacillus horikoshii	4	6	10	22	6	4
415	Bacteria	Firmicutes	Bacilli	Lactobacillales	Lactobacillaceae	Lactobacillus	Lactobacillus ruminis	112	72	2992	314	30	192
416	Bacteria	Proteobacteria	Gammaproteobacteria	Xanthomonadales	Xanthomonadaceae	Stenotrophomonas	Stenotrophomonas koreensis	8	2	2	12	0	4
417	Bacteria	Firmicutes	Limnochordia	Limnochordales	Limnochordaceae	Limnochorda	Limnochorda pilosa	78	104	38	66	2	132
418	Bacteria	Firmicutes	Clostridia	Thermoanaerobacterales	Thermoanaerobacteraceae	Thermacetogenium	Thermacetogenium phaeum	44	32	8	30	0	36
419	Bacteria	Firmicutes	Bacilli	Lactobacillales	Leuconostocaceae	Weissella	Weissella koreensis	4	8	2	4	0	18
420	Bacteria	Actinobacteria	Actinobacteria	Streptomycetales	Streptomycetaceae	Streptomyces	Streptomyces avermitilis	4	8	8	18	0	8
421	Bacteria	Actinobacteria	Actinobacteria	Micrococcales	Micrococcaceae	Arthrobacter	Arthrobacter sp. ATCC 21022	4	0	4	4	10	4
422	Bacteria	Proteobacteria	Betaproteobacteria	Neisseriales	Chromobacteriaceae	Deefgea	Deefgea rivuli	4	0	6	8	0	6
423	Bacteria	Actinobacteria	Actinobacteria	Actinomycetales	Actinomycetaceae	Actinomyces	Actinomyces radingae	10	0	6	8	14	4
424	Bacteria	Firmicutes	Clostridia	Clostridiales	Clostridiaceae	Clostridium	Clostridium fallax	74	44	210	34	80	6
425	Bacteria	Actinobacteria	Actinobacteria	Corynebacteriales	Mycobacteriaceae	Mycobacterium	Mycobacterium leprae	2	2	0	2	0	0
426	Bacteria	Firmicutes	Tissierellia	Tissierellales	Tissierellaceae	Anaerosalibacter	Anaerosalibacter massiliensis	34	58	64	34	32	10
427	Bacteria	Firmicutes	Clostridia	Clostridiales	Clostridiales Family XIII. Incertae Sedis	Anaerovorax	Anaerovorax odorimutans	100	58	458	728	68	60
428	Bacteria	Bacteroidetes	Cytophagia	Cytophagales	Cyclobacteriaceae	Algoriphagus	Algoriphagus marinus	12	0	0	0	0	50
429	Bacteria	Proteobacteria	Alphaproteobacteria	Rhodospirillales	Rhodospirillaceae	Tistlia	Tistlia consotensis	30	26	26	38	4	10
430	Bacteria	Deinococcus-Thermus	Deinococci	Thermales	Thermaceae	Thermus	Thermus parvatiensis	4	4	0	4	4	4
431	Bacteria	Bacteroidetes	Flavobacteriia	Flavobacteriales	Flavobacteriaceae	Unknown	Flavobacteriaceae bacterium MAR_2010_188	2	0	4	10	0	30
432	Bacteria	Tenericutes	Mollicutes	Mycoplasmatales	Mycoplasmataceae	Mycoplasma	Mycoplasma leonicaptivi	0	0	6	0	4	18
433	Bacteria	Cyanobacteria	Unknown	Synechococcales	Synechococcaceae	Synechococcus	Synechococcus sp. CC9311	2	0	0	0	4	0
434	Bacteria	Actinobacteria	Unknown	Unknown	Unknown	Unknown	Actinobacteria bacterium IMCC19121	8	0	0	0	0	2
435	Bacteria	Proteobacteria	Alphaproteobacteria	Rhizobiales	Phyllobacteriaceae	Nitratireductor	Nitratireductor pacificus	18	8	4	8	18	10
436	Bacteria	Firmicutes	Clostridia	Clostridiales	Ruminococcaceae	Negativibacillus	Negativibacillus massiliensis	18430	15700	6888	10472	6836	1848
437	Bacteria	Proteobacteria	Gammaproteobacteria	Pseudomonadales	Pseudomonadaceae	Pseudomonas	Pseudomonas guangdongensis	62	28	52	22	2	18
438	Bacteria	Proteobacteria	Acidithiobacillia	Acidithiobacillales	Acidithiobacillaceae	Acidithiobacillus	Acidithiobacillus ferrooxidans	22	2	2	16	0	8
439	Bacteria	Actinobacteria	Actinobacteria	Micrococcales	Intrasporangiaceae	Kribbia	Kribbia dieselivorans	8	8	6	10	2	8
440	Bacteria	Firmicutes	Bacilli	Lactobacillales	Lactobacillaceae	Lactobacillus	Lactobacillus harbinensis	22	6	8	4	2	12
441	Bacteria	Firmicutes	Negativicutes	Acidaminococcales	Acidaminococcaceae	Succinispira	Succinispira mobilis	630	306	30	54	76	4
442	Bacteria	Proteobacteria	Alphaproteobacteria	Rhizobiales	Hyphomicrobiaceae	Blastochloris	Blastochloris viridis	54	6	18	20	0	8
443	Bacteria	Proteobacteria	Gammaproteobacteria	Legionellales	Legionellaceae	Legionella	Legionella birminghamensis	0	0	2	8	0	0
444	Bacteria	Deinococcus-Thermus	Deinococci	Deinococcales	Deinococcaceae	Deinococcus	Deinococcus radiodurans	8	8	12	14	2	30
445	Bacteria	Proteobacteria	Gammaproteobacteria	Enterobacterales	Yersiniaceae	Serratia	Serratia proteamaculans	4	2	8	26	1862	8
446	Bacteria	Actinobacteria	Actinobacteria	Streptomycetales	Streptomycetaceae	Streptomyces	Streptomyces oceani	6	2	2	2	0	6
447	Bacteria	Firmicutes	Bacilli	Bacillales	Bacillaceae	Salsuginibacillus	Salsuginibacillus kocurii	0	2	0	0	0	2
448	Bacteria	Bacteroidetes	Bacteroidia	Bacteroidales	Bacteroidaceae	Bacteroides	Bacteroides ihuae	2374	166	246	360	1874	416
449	Bacteria	Verrucomicrobia	Spartobacteria	Unknown	Unknown	Candidatus Xiphinematobacter	Candidatus Xiphinematobacter sp. Idaho Grape	0	0	0	4	0	0
450	Bacteria	Gemmatimonadetes	Gemmatimonadetes	Gemmatimonadales	Gemmatimonadaceae	Gemmatimonas	Gemmatimonas aurantiaca	10	8	8	14	2	8
451	Bacteria	Proteobacteria	Alphaproteobacteria	Rhodobacterales	Rhodobacteraceae	Defluviimonas	Defluviimonas indica	0	2	0	8	4	2
452	Bacteria	Proteobacteria	Gammaproteobacteria	Unknown	Unknown	Wohlfahrtiimonas	Wohlfahrtiimonas larvae	0	0	2	2	6	0
453	Bacteria	Cyanobacteria	Unknown	Chroococcales	Chroococcaceae	Geminocystis	Geminocystis sp. NIES-3708	0	0	2	2	0	0
454	Bacteria	Actinobacteria	Actinobacteria	Streptomycetales	Streptomycetaceae	Streptomyces	Streptomyces griseoruber	0	0	2	4	2	2
455	Bacteria	Firmicutes	Bacilli	Bacillales	Planococcaceae	Jeotgalibacillus	Jeotgalibacillus soli	20	8	12	4	0	2
456	Bacteria	Proteobacteria	Betaproteobacteria	Burkholderiales	Unknown	Roseateles	Roseateles depolymerans	26	6	10	46	2	20
457	Bacteria	Thermotogae	Thermotogae	Thermotogales	Thermotogaceae	Thermotoga	Thermotoga sp. RQ2	4	0	0	0	0	2
458	Bacteria	Actinobacteria	Actinobacteria	Corynebacteriales	Corynebacteriaceae	Corynebacterium	Corynebacterium aquilae	44	12	12	38	42	4
459	Bacteria	Actinobacteria	Actinobacteria	Unknown	Unknown	Unknown	actinobacterium LLX17	4	14	8	8	16	6
460	Bacteria	Bacteroidetes	Flavobacteriia	Flavobacteriales	Flavobacteriaceae	Aquimarina	Aquimarina pacifica	36	0	2	0	0	26
461	Bacteria	Firmicutes	Bacilli	Bacillales	Bacillaceae	Pontibacillus	Pontibacillus chungwhensis	8	0	0	0	1190	4
462	Bacteria	Bacteroidetes	Flavobacteriia	Flavobacteriales	Flavobacteriaceae	Nonlabens	Nonlabens sp. MB-3u-79	38	2	6	2	2	2
463	Bacteria	Proteobacteria	Gammaproteobacteria	Oceanospirillales	Oceanospirillaceae	Marinobacterium	Marinobacterium jannaschii	0	0	4	2	6	2
464	Bacteria	Caldiserica	Caldisericia	Caldisericales	Caldisericaceae	Caldisericum	Caldisericum exile	14	2	10	2	0	0
465	Bacteria	Proteobacteria	Gammaproteobacteria	Enterobacterales	Enterobacteriaceae	Escherichia	Escherichia marmotae	2	30	238	1688	4084	298
466	Bacteria	Firmicutes	Bacilli	Bacillales	Bacillaceae	Salimicrobium	Salimicrobium flavidum	8	4	8	2	0	2
467	Bacteria	Firmicutes	Bacilli	Lactobacillales	Streptococcaceae	Lactococcus	Lactococcus lactis	240	112	186	84	1556	28
468	Bacteria	Bacteroidetes	Bacteroidia	Bacteroidales	Prevotellaceae	Prevotella	Prevotella oralis	9252	24	2604	5582	272	356
469	Bacteria	Proteobacteria	Gammaproteobacteria	Enterobacterales	Enterobacteriaceae	Cronobacter	Cronobacter condimenti	8	2	6	180	190	244
470	Bacteria	Proteobacteria	Deltaproteobacteria	Myxococcales	Archangiaceae	Melittangium	Melittangium boletus	24	24	28	28	4	32
471	Bacteria	Proteobacteria	Betaproteobacteria	Rhodocyclales	Rhodocyclaceae	Rugosibacter	Rugosibacter aromaticivorans	0	0	2	16	0	2
472	Bacteria	Proteobacteria	Alphaproteobacteria	Rhizobiales	Rhizobiaceae	Rhizobium	Rhizobium sp. N1341	0	2	0	0	2	0
473	Bacteria	Actinobacteria	Actinobacteria	Glycomycetales	Glycomycetaceae	Glycomyces	Glycomyces harbinensis	6	0	2	22	0	12
474	Bacteria	Proteobacteria	Gammaproteobacteria	Pseudomonadales	Moraxellaceae	Acinetobacter	Acinetobacter gyllenbergii	4	42	2	118	6	4
475	Bacteria	Firmicutes	Bacilli	Lactobacillales	Lactobacillaceae	Lactobacillus	Lactobacillus paracollinoides	30	10	22	4	0	10
476	Bacteria	candidate division WWE3	Unknown	Unknown	Unknown	Unknown	candidate division WWE3 bacterium RAAC2_WWE3_1	0	0	2	2	0	0
477	Bacteria	Firmicutes	Bacilli	Bacillales	Staphylococcaceae	Staphylococcus	Staphylococcus muscae	28	8	10	14	0	4
478	Bacteria	Proteobacteria	Betaproteobacteria	Burkholderiales	Comamonadaceae	Limnohabitans	Limnohabitans sp. 103DPR2	8	10	0	4	10	2
479	Bacteria	Firmicutes	Clostridia	Clostridiales	Peptostreptococcaceae	Peptostreptococcus	Peptostreptococcus anaerobius	134	220	40	66	136	6
480	Bacteria	Proteobacteria	Gammaproteobacteria	Aeromonadales	Aeromonadaceae	Oceanimonas	Oceanimonas sp. GK1	32	28	12	20	4	24
481	Bacteria	Firmicutes	Clostridia	Clostridiales	Clostridiaceae	Youngiibacter	Youngiibacter fragilis	54	34	32	36	18	52
482	Bacteria	Bacteroidetes	Bacteroidia	Bacteroidales	Bacteroidaceae	Bacteroides	Bacteroides thetaiotaomicron	87654	31722	15006	19834	51078	2170
483	Bacteria	Bacteroidetes	Cytophagia	Cytophagales	Hymenobacteraceae	Pontibacter	Pontibacter lucknowensis	90	4	40	90	76	92
484	Bacteria	Proteobacteria	Gammaproteobacteria	Alteromonadales	Shewanellaceae	Shewanella	Shewanella baltica	82	4	0	2	46	4
485	Bacteria	Firmicutes	Clostridia	Thermoanaerobacterales	Thermoanaerobacteraceae	Thermoanaerobacter	Thermoanaerobacter pseudethanolicus	2	10	0	4	0	8
486	Bacteria	Proteobacteria	Alphaproteobacteria	Rhizobiales	Bradyrhizobiaceae	Afipia	Afipia birgiae	38	6	14	40	76	6
487	Bacteria	Cyanobacteria	Unknown	Nostocales	Rivulariaceae	Calothrix	Calothrix sp. NIES-2098	0	4	0	0	0	0
488	Bacteria	Proteobacteria	Gammaproteobacteria	Oceanospirillales	Kangiellaceae	Kangiella	Kangiella profundi	8	2	0	4	0	0
489	Bacteria	Proteobacteria	Gammaproteobacteria	Alteromonadales	Alteromonadaceae	Marinobacter	Marinobacter sp. BSs20148	0	0	2	6	0	6
490	Bacteria	Proteobacteria	Alphaproteobacteria	Rhodobacterales	Rhodobacteraceae	Roseovarius	Roseovarius pacificus	6	0	4	0	0	0
491	Bacteria	Actinobacteria	Actinobacteria	Corynebacteriales	Corynebacteriaceae	Corynebacterium	Corynebacterium lactis	16	12	28	22	4	10
492	Bacteria	Acidobacteria	Solibacteres	Solibacterales	Solibacteraceae	Candidatus Solibacter	Candidatus Solibacter usitatus	28	4	14	94	4	30
493	Bacteria	Fibrobacteres	Fibrobacteria	Fibrobacterales	Fibrobacteraceae	Fibrobacter	Fibrobacter succinogenes	176	36	1194	1996	208	390
494	Bacteria	Firmicutes	Bacilli	Lactobacillales	Lactobacillaceae	Lactobacillus	Lactobacillus ingluviei	16354	538	132	204	28	44
495	Bacteria	Cyanobacteria	Unknown	Nostocales	Rivulariaceae	Rivularia	Rivularia sp. PCC 7116	0	0	0	0	4	0
496	Bacteria	Planctomycetes	Planctomycetia	Planctomycetales	Planctomycetaceae	Roseimaritima	Roseimaritima ulvae	6	6	0	12	0	2
497	Bacteria	Nitrospirae	Nitrospira	Nitrospirales	Nitrospiraceae	Nitrospira	Nitrospira japonica	2	2	8	18	0	8
498	Bacteria	Firmicutes	Bacilli	Bacillales	Sporolactobacillaceae	Unknown	[Bacillus] selenitireducens	22	10	4	18	4	14
499	Bacteria	Unknown	Unknown	Unknown	Unknown	Unknown	bacterium 2013Arg42i	4	6	2	4	8	8
500	Bacteria	Firmicutes	Bacilli	Lactobacillales	Lactobacillaceae	Lactobacillus	Lactobacillus mellifer	6	2	2	0	0	4
501	Bacteria	Proteobacteria	Gammaproteobacteria	Oceanospirillales	Halomonadaceae	Halomonas	Halomonas salina	14	32	4	8	0	8
502	Bacteria	Firmicutes	Bacilli	Bacillales	Bacillaceae	Anoxybacillus	Anoxybacillus amylolyticus	2	12	0	6	0	0
503	Bacteria	Actinobacteria	Actinobacteria	Streptomycetales	Streptomycetaceae	Streptomyces	Streptomyces lividans	12	4	6	12	0	10
504	Bacteria	Proteobacteria	Alphaproteobacteria	Rhodospirillales	Rhodospirillaceae	Rhodospirillum	Rhodospirillum centenum	22	12	4	32	12	22
505	Bacteria	Firmicutes	Clostridia	Clostridiales	Unknown	Proteiniborus	Proteiniborus ethanoligenes	28	14	18	12	18	22
506	Bacteria	Actinobacteria	Actinobacteria	Propionibacteriales	Propionibacteriaceae	Propionibacterium	Propionibacterium cyclohexanicum	10	2	2	14	0	10
507	Bacteria	Firmicutes	Negativicutes	Acidaminococcales	Acidaminococcaceae	Acidaminococcus	Acidaminococcus timonensis	1108	550	1872	58244	176	326
508	Bacteria	Proteobacteria	Epsilonproteobacteria	Campylobacterales	Campylobacteraceae	Sulfurospirillum	Sulfurospirillum sp. SL2-1	4	0	12	0	0	10
509	Bacteria	Bacteroidetes	Flavobacteriia	Flavobacteriales	Flavobacteriaceae	Chryseobacterium	Chryseobacterium frigidisoli	4	0	2	44	6	6
510	Bacteria	Dictyoglomi	Dictyoglomia	Dictyoglomales	Dictyoglomaceae	Dictyoglomus	Dictyoglomus turgidum	0	4	2	0	0	0
511	Bacteria	Proteobacteria	Betaproteobacteria	Rhodocyclales	Rhodocyclaceae	Azospira	Azospira oryzae	82	28	30	44	2	38
512	Bacteria	Actinobacteria	Actinobacteria	Micrococcales	Cellulomonadaceae	Cellulomonas	Cellulomonas bogoriensis	8	14	10	4	10	10
513	Bacteria	Proteobacteria	Alphaproteobacteria	Rhizobiales	Rhizobiaceae	Rhizobium	Rhizobium sp. N871	0	0	0	6	0	0
514	Bacteria	Tenericutes	Mollicutes	Mycoplasmatales	Mycoplasmataceae	Mycoplasma	Mycoplasma crocodyli	4	2	0	0	0	14
515	Bacteria	Proteobacteria	Alphaproteobacteria	Rhizobiales	Rhodobiaceae	Candidatus Phaeomarinobacter	Candidatus Phaeomarinobacter ectocarpi	2	12	2	2	0	8
516	Bacteria	Proteobacteria	Deltaproteobacteria	Unknown	Unknown	Dissulfuribacter	Dissulfuribacter thermophilus	0	2	0	2	0	0
517	Bacteria	Proteobacteria	Gammaproteobacteria	Xanthomonadales	Xanthomonadaceae	Luteimonas	Luteimonas mephitis	14	8	16	16	0	2
518	Bacteria	Proteobacteria	Gammaproteobacteria	Pasteurellales	Pasteurellaceae	Rodentibacter	Rodentibacter heylii	0	2	4	10	0	8
519	Bacteria	Proteobacteria	Alphaproteobacteria	Sphingomonadales	Sphingomonadaceae	Novosphingobium	Novosphingobium malaysiense	2	10	2	2	22	26
520	Bacteria	Proteobacteria	Deltaproteobacteria	Desulfuromonadales	Geobacteraceae	Geobacter	Geobacter sp. M18	186	22	12	62	4	70
521	Bacteria	Proteobacteria	Gammaproteobacteria	Oceanospirillales	Halomonadaceae	Halomonas	Halomonas pantelleriensis	6	6	0	14	2	6
522	Bacteria	Proteobacteria	Alphaproteobacteria	Rhodospirillales	Acetobacteraceae	Acetobacter	Acetobacter indonesiensis	6	0	0	2	0	0
523	Bacteria	Proteobacteria	Deltaproteobacteria	Desulfobacterales	Desulfobacteraceae	Desulfococcus	Desulfococcus multivorans	20	54	6	20	4	44
524	Bacteria	Proteobacteria	Gammaproteobacteria	Pseudomonadales	Pseudomonadaceae	Pseudomonas	Pseudomonas azotoformans	16	12	2	830	86	16
525	Bacteria	Bacteroidetes	Flavobacteriia	Flavobacteriales	Flavobacteriaceae	Gramella	Gramella sp. MAR_2010_147	14	0	4	14	4	6
526	Bacteria	Acidobacteria	Unknown	Unknown	Unknown	Luteitalea	Luteitalea pratensis	18	8	12	84	6	16
527	Bacteria	Proteobacteria	Deltaproteobacteria	Desulfuromonadales	Geobacteraceae	Geobacter	Geobacter uraniireducens	4	8	0	34	2	42
528	Bacteria	Bacteroidetes	Cytophagia	Cytophagales	Hymenobacteraceae	Hymenobacter	Hymenobacter sp. APR13	152	40	104	214	24	234
529	Bacteria	Proteobacteria	Gammaproteobacteria	Alteromonadales	Alteromonadaceae	Glaciecola	Glaciecola punicea	2	0	4	2	0	0
530	Bacteria	Proteobacteria	Alphaproteobacteria	Rhodobacterales	Hyphomonadaceae	Hyphomonas	Hyphomonas sp. Mor2	2	0	0	0	0	16
531	Bacteria	Proteobacteria	Betaproteobacteria	Burkholderiales	Burkholderiaceae	Caballeronia	Caballeronia sordidicola	10	2	0	48	2	4
532	Bacteria	Firmicutes	Bacilli	Bacillales	Paenibacillaceae	Aneurinibacillus	Aneurinibacillus migulanus	4	8	0	20	0	2
533	Bacteria	Bacteroidetes	Bacteroidia	Bacteroidales	Bacteroidaceae	Bacteroides	Bacteroides coprosuis	31304	2228	16914	5314	1176	180
534	Bacteria	Actinobacteria	Actinobacteria	Corynebacteriales	Mycobacteriaceae	Mycobacterium	Mycobacterium icosiumassiliensis	2	6	2	6	2	2
535	Bacteria	Proteobacteria	Deltaproteobacteria	Desulfovibrionales	Desulfohalobiaceae	Desulfonauticus	Desulfonauticus submarinus	4	0	4	0	2	0
536	Bacteria	Proteobacteria	Alphaproteobacteria	Rhodobacterales	Rhodobacteraceae	Pacificibacter	Pacificibacter marinus	0	0	0	0	2	2
537	Bacteria	Firmicutes	Clostridia	Clostridiales	Clostridiaceae	Clostridium	Clostridium frigidicarnis	18	14	48	12	168	8
538	Bacteria	Proteobacteria	Betaproteobacteria	Burkholderiales	Comamonadaceae	Variovorax	Variovorax sp. HW608	6	8	0	36	10	8
539	Bacteria	Actinobacteria	Actinobacteria	Bifidobacteriales	Bifidobacteriaceae	Bifidobacterium	Bifidobacterium gallicum	56	22	16	382	184	14
540	Bacteria	Acidobacteria	Holophagae	Holophagales	Holophagaceae	Holophaga	Holophaga foetida	78	62	32	112	10	136
541	Bacteria	Proteobacteria	Alphaproteobacteria	Rhizobiales	Cohaesibacteraceae	Cohaesibacter	Cohaesibacter marisflavi	2	0	8	6	0	8
542	Bacteria	Actinobacteria	Actinobacteria	Streptomycetales	Streptomycetaceae	Streptomyces	Streptomyces sp. Tu6071	2	8	6	16	0	6
543	Bacteria	Bacteroidetes	Flavobacteriia	Flavobacteriales	Flavobacteriaceae	Gramella	Gramella flava	10	2	20	20	6	12
544	Bacteria	Bacteroidetes	Flavobacteriia	Flavobacteriales	Flavobacteriaceae	Gelidibacter	Gelidibacter mesophilus	4	4	2	6	2	6
545	Bacteria	Proteobacteria	Gammaproteobacteria	Thiotrichales	Francisellaceae	Francisella	Francisella halioticida	0	2	10	2	6	0
546	Bacteria	Proteobacteria	Gammaproteobacteria	Pseudomonadales	Moraxellaceae	Acinetobacter	Acinetobacter apis	0	2	0	12	2	0
547	Bacteria	Actinobacteria	Actinobacteria	Streptomycetales	Streptomycetaceae	Streptomyces	Streptomyces albireticuli	18	4	18	16	2	0
548	Bacteria	Actinobacteria	Actinobacteria	Micrococcales	Micrococcaceae	Arthrobacter	Arthrobacter sp. A3	2	0	4	2746	22	14
549	Bacteria	Proteobacteria	Betaproteobacteria	Nitrosomonadales	Sterolibacteriaceae	Methyloversatilis	Methyloversatilis sp. RAC08	24	6	6	26	4	4
550	Bacteria	Proteobacteria	Alphaproteobacteria	Rhodobacterales	Rhodobacteraceae	Unknown	Rhodobacteraceae bacterium	0	0	0	0	0	2
551	Bacteria	Proteobacteria	Alphaproteobacteria	Sphingomonadales	Sphingomonadaceae	Sphingorhabdus	Sphingorhabdus sp. YGSMI21	8	0	14	6	6	6
552	Bacteria	Proteobacteria	Gammaproteobacteria	Pseudomonadales	Pseudomonadaceae	Pseudomonas	Pseudomonas umsongensis	0	10	0	478	52	6
553	Bacteria	Actinobacteria	Actinobacteria	Actinomycetales	Actinomycetaceae	Actinomyces	Actinomyces gaoshouyii	10	4	12	20	0	2
554	Bacteria	Actinobacteria	Actinobacteria	Actinomycetales	Actinomycetaceae	Actinomyces	Actinomyces pacaensis	8	10	8	32	2	14
555	Bacteria	Spirochaetes	Spirochaetia	Spirochaetales	Spirochaetaceae	Alkalispirochaeta	Alkalispirochaeta americana	32	2	14	14	4	12
556	Bacteria	Proteobacteria	Gammaproteobacteria	Xanthomonadales	Rhodanobacteraceae	Rhodanobacter	Rhodanobacter glycinis	6	2	6	8	2	2
557	Bacteria	Proteobacteria	Betaproteobacteria	Nitrosomonadales	Nitrosomonadaceae	Nitrosospira	Nitrosospira briensis	4	0	4	6	2	6
558	Bacteria	Proteobacteria	Betaproteobacteria	Nitrosomonadales	Nitrosomonadaceae	Nitrosovibrio	Nitrosovibrio tenuis	4	0	0	0	2	0
559	Bacteria	Bacteroidetes	Flavobacteriia	Flavobacteriales	Unknown	Candidatus Sulcia	Candidatus Sulcia muelleri	10	0	12	2	8	18
560	Bacteria	Bacteroidetes	Bacteroidia	Bacteroidales	Porphyromonadaceae	Porphyromonas	Porphyromonas crevioricanis	416	24	128	166	76	422
561	Bacteria	Proteobacteria	Gammaproteobacteria	Enterobacterales	Erwiniaceae	Pantoea	Candidatus Pantoea carbekii	6	2	0	0	0	0
562	Bacteria	Spirochaetes	Spirochaetia	Spirochaetales	Borreliaceae	Borrelia	Borrelia turicatae	0	0	0	2	0	0
563	Bacteria	Proteobacteria	Gammaproteobacteria	Oceanospirillales	Halomonadaceae	Halomonas	Halomonas korlensis	6	0	0	0	6	4
564	Bacteria	Actinobacteria	Actinobacteria	Streptomycetales	Streptomycetaceae	Streptomyces	Streptomyces sp. CFMR 7	4	0	0	2	2	2
565	Bacteria	Actinobacteria	Actinobacteria	Micrococcales	Demequinaceae	Lysinimicrobium	Lysinimicrobium flavum	6	4	8	12	20	2
566	Bacteria	Planctomycetes	Phycisphaerae	Phycisphaerales	Phycisphaeraceae	Phycisphaera	Phycisphaera mikurensis	24	14	6	24	0	28
567	Bacteria	Tenericutes	Mollicutes	Acholeplasmatales	Acholeplasmataceae	Candidatus Phytoplasma	Candidatus Phytoplasma mali	26	14	12	30	6	2
568	Bacteria	Proteobacteria	Gammaproteobacteria	Cellvibrionales	Spongiibacteraceae	Spongiibacter	Spongiibacter marinus	0	2	0	4	0	4
569	Bacteria	Firmicutes	Bacilli	Bacillales	Bacillaceae	Oceanobacillus	Oceanobacillus oncorhynchi	0	4	2	4	0	0
570	Bacteria	Firmicutes	Bacilli	Bacillales	Bacillaceae	Bacillus	Bacillus massiliosenegalensis	0	4	0	10	0	0
571	Bacteria	Firmicutes	Bacilli	Bacillales	Paenibacillaceae	Paenibacillus	Paenibacillus sp. FSL P4-0081	36	32	10	82	14	44
572	Bacteria	Planctomycetes	Phycisphaerae	Unknown	Unknown	Unknown	Phycisphaerae bacterium ST-PulAB-D4	2	0	4	0	0	0
573	Bacteria	Cyanobacteria	Unknown	Oscillatoriales	Oscillatoriaceae	Oscillatoria	Oscillatoria acuminata	0	0	2	0	0	0
574	Bacteria	Firmicutes	Clostridia	Clostridiales	Lachnospiraceae	Fusicatenibacter	Fusicatenibacter saccharivorans	6562	4874	4424	22260	4208	7522
575	Bacteria	Firmicutes	Tissierellia	Tissierellales	Peptoniphilaceae	Lagierella	Lagierella massiliensis	34	30	4	8	4	0
576	Bacteria	Firmicutes	Bacilli	Bacillales	Paenibacillaceae	Paenibacillus	Paenibacillus gorillae	2	10	2	16	0	4
577	Bacteria	Firmicutes	Bacilli	Bacillales	Bacillaceae	Anaerobacillus	Anaerobacillus arseniciselenatis	0	2	0	0	0	4
578	Bacteria	Proteobacteria	Gammaproteobacteria	Nevskiales	Sinobacteraceae	Solimonas	Solimonas flava	28	4	12	26	0	10
579	Bacteria	Bacteroidetes	Flavobacteriia	Flavobacteriales	Flavobacteriaceae	Nonlabens	Nonlabens ulvanivorans	0	0	0	0	4	2
580	Bacteria	Proteobacteria	Betaproteobacteria	Burkholderiales	Alcaligenaceae	Candidimonas	Candidimonas nitroreducens	24	46	8	10	0	26
581	Bacteria	Cyanobacteria	Unknown	Gloeoemargaritales	Gloeomargaritaceae	Gloeomargarita	Gloeomargarita lithophora	4	2	0	0	0	4
582	Bacteria	Proteobacteria	Gammaproteobacteria	Pasteurellales	Pasteurellaceae	Haemophilus	Haemophilus influenzae	14	0	66	44	48	18
583	Bacteria	Actinobacteria	Actinobacteria	Micromonosporales	Micromonosporaceae	Micromonospora	Micromonospora zamorensis	24	8	4	8	0	8
584	Bacteria	Proteobacteria	Alphaproteobacteria	Sphingomonadales	Sphingomonadaceae	Sphingobium	Sphingobium sp. YBL2	6	4	0	6	6	6
585	Bacteria	Proteobacteria	Gammaproteobacteria	Legionellales	Coxiellaceae	Coxiella	Candidatus Coxiella mudrowiae	0	0	0	0	0	2
586	Bacteria	Firmicutes	Bacilli	Bacillales	Bacillaceae	Massilibacterium	Massilibacterium senegalense	0	6	8	8	20	8
587	Bacteria	Actinobacteria	Actinobacteria	Corynebacteriales	Mycobacteriaceae	Mycobacterium	Mycobacterium asiaticum	0	2	2	16	0	6
588	Bacteria	Firmicutes	Bacilli	Bacillales	Thermoactinomycetaceae	Planifilum	Planifilum fulgidum	36	14	12	28	6	60
589	Bacteria	Firmicutes	Bacilli	Lactobacillales	Lactobacillaceae	Lactobacillus	Lactobacillus oryzae	10	8	8	2	8	8
590	Bacteria	Actinobacteria	Actinobacteria	Corynebacteriales	Corynebacteriaceae	Corynebacterium	Corynebacterium sputi	0	2	24	10	0	0
591	Bacteria	Chlamydiae	Chlamydiia	Chlamydiales	Chlamydiaceae	Chlamydia	Chlamydia muridarum	0	0	4	0	0	4
592	Bacteria	Bacteroidetes	Bacteroidia	Bacteroidales	Bacteroidaceae	Bacteroides	Bacteroides ovatus	76030	82248	4656	14164	30880	1286
593	Bacteria	Actinobacteria	Actinobacteria	Streptosporangiales	Nocardiopsaceae	Nocardiopsis	Nocardiopsis gilva	18	12	4	16	4	20
594	Bacteria	Bacteroidetes	Bacteroidia	Bacteroidales	Prevotellaceae	Prevotella	Prevotella timonensis	76152	20394	6220	10916	13990	1184
595	Bacteria	Proteobacteria	Alphaproteobacteria	Holosporales	Holosporaceae	Unknown	endosymbiont of Acanthamoeba sp. UWC8	0	2	0	2	0	22
596	Bacteria	Proteobacteria	Gammaproteobacteria	Pasteurellales	Pasteurellaceae	Haemophilus	Haemophilus haemoglobinophilus	0	12	18	16	126	0
597	Bacteria	Firmicutes	Bacilli	Bacillales	Thermoactinomycetaceae	Melghirimyces	Melghirimyces thermohalophilus	12	6	6	2	2	6
598	Bacteria	Bacteroidetes	Cytophagia	Cytophagales	Cyclobacteriaceae	Cyclobacterium	Cyclobacterium lianum	14	4	8	16	4	30
599	Bacteria	Firmicutes	Bacilli	Bacillales	Staphylococcaceae	Salinicoccus	Salinicoccus qingdaonensis	12	6	38	4	8	18
600	Bacteria	Proteobacteria	Gammaproteobacteria	Orbales	Orbaceae	Frischella	Frischella perrara	10	6	10	2	2	0
601	Bacteria	Bacteroidetes	Bacteroidia	Bacteroidales	Rikenellaceae	Alistipes	Alistipes timonensis	113834	224284	1264	8950	480	50908
602	Bacteria	Actinobacteria	Actinobacteria	Actinomycetales	Actinomycetaceae	Mobiluncus	Mobiluncus curtisii	1052	794	1416	242	6880	124
603	Bacteria	Proteobacteria	Deltaproteobacteria	Desulfobacterales	Desulfobulbaceae	Desulfopila	Desulfopila aestuarii	4	2	0	2	2	22
604	Bacteria	Actinobacteria	Actinobacteria	Corynebacteriales	Corynebacteriaceae	Corynebacterium	Corynebacterium crudilactis	2	0	8	0	0	0
605	Bacteria	Proteobacteria	Gammaproteobacteria	Alteromonadales	Alteromonadaceae	Alteromonas	Alteromonas macleodii	6	0	0	8	0	2
606	Bacteria	Bacteroidetes	Flavobacteriia	Flavobacteriales	Flavobacteriaceae	Chryseobacterium	Chryseobacterium chaponense	0	0	4	34	0	8
607	Bacteria	Proteobacteria	Gammaproteobacteria	Enterobacterales	Enterobacteriaceae	Candidatus Blochmannia	Blochmannia endosymbiont of Polyrhachis (Hedomyrma) turneri	4	0	4	18	2	0
608	Bacteria	Firmicutes	Clostridia	Clostridiales	Clostridiaceae	Clostridium	Clostridium celatum	52	14	8738	172	94	14
609	Bacteria	Bacteroidetes	Flavobacteriia	Flavobacteriales	Flavobacteriaceae	Flavobacterium	Flavobacterium sinopsychrotolerans	0	2	0	2	0	4
610	Bacteria	Chlorobi	Chlorobia	Chlorobiales	Chlorobiaceae	Pelodictyon	Pelodictyon phaeoclathratiforme	6	0	4	12	0	2
611	Bacteria	Firmicutes	Bacilli	Bacillales	Bacillaceae	Bacillus	Bacillus alkalitelluris	12	12	24	32	2	20
612	Bacteria	Firmicutes	Bacilli	Bacillales	Bacillaceae	Rubeoparvulum	Rubeoparvulum massiliense	20	14	0	18	2	22
613	Bacteria	Proteobacteria	Alphaproteobacteria	Rhodobacterales	Rhodobacteraceae	Gemmobacter	Gemmobacter nectariphilus	10	4	4	4	8	2
614	Bacteria	Firmicutes	Bacilli	Bacillales	Bacillaceae	Anoxybacillus	Anoxybacillus tepidamans	16	0	0	2	0	0
615	Bacteria	Bacteroidetes	Flavobacteriia	Flavobacteriales	Flavobacteriaceae	Flavobacterium	Flavobacterium urocaniciphilum	6	2	2	2	0	0
616	Bacteria	Proteobacteria	Gammaproteobacteria	Enterobacterales	Enterobacteriaceae	Enterobacter	Enterobacter cloacae complex sp. 35734	4	8	26	12	294	0
617	Bacteria	Bacteroidetes	Cytophagia	Cytophagales	Cytophagaceae	Spirosoma	Spirosoma luteum	14	6	14	20	2	14
618	Bacteria	Bacteroidetes	Flavobacteriia	Flavobacteriales	Flavobacteriaceae	Tamlana	Tamlana agarivorans	2	4	2	2	4	2
619	Bacteria	Firmicutes	Clostridia	Clostridiales	Peptococcaceae	Desulfotomaculum	Desulfotomaculum putei	22	32	20	54	20	82
620	Bacteria	Proteobacteria	Gammaproteobacteria	Enterobacterales	Enterobacteriaceae	Unknown	secondary endosymbiont of Ctenarytaina eucalypti	2	0	2	0	16	2
621	Bacteria	Firmicutes	Bacilli	Bacillales	Planococcaceae	Sporosarcina	Sporosarcina ureae	20	4	20	24	10	62
622	Bacteria	Thermotogae	Thermotogae	Kosmotogales	Kosmotogaceae	Kosmotoga	Kosmotoga pacifica	28	0	0	0	0	0
623	Bacteria	Proteobacteria	Gammaproteobacteria	Enterobacterales	Morganellaceae	Morganella	Morganella psychrotolerans	12	2	0	18	2420	6
624	Bacteria	Deinococcus-Thermus	Deinococci	Thermales	Thermaceae	Meiothermus	Meiothermus cerbereus	2	6	10	2	0	0
625	Bacteria	Proteobacteria	Alphaproteobacteria	Rhodobacterales	Rhodobacteraceae	Halocynthiibacter	Halocynthiibacter namhaensis	0	0	0	2	0	0
626	Bacteria	Actinobacteria	Actinobacteria	Micrococcales	Intrasporangiaceae	Janibacter	Janibacter hoylei	4	4	24	4	12	8
627	Bacteria	Proteobacteria	Gammaproteobacteria	Enterobacterales	Enterobacteriaceae	Leclercia	Leclercia adecarboxylata	12	6	16	36	412	136
628	Bacteria	Thermodesulfobacteria	Thermodesulfobacteria	Thermodesulfobacteriales	Thermodesulfobacteriaceae	Caldimicrobium	Caldimicrobium thiodismutans	2	0	0	0	0	2
629	Bacteria	Actinobacteria	Actinobacteria	Streptosporangiales	Streptosporangiaceae	Nonomuraea	Nonomuraea coxensis	12	8	4	36	2	10
630	Bacteria	Bacteroidetes	Cytophagia	Cytophagales	Microscillaceae	Microscilla	Microscilla marina	18	2	14	20	30	4
631	Bacteria	Actinobacteria	Actinobacteria	Streptosporangiales	Thermomonosporaceae	Actinomadura	Actinomadura hibisca	8	8	8	6	0	2
632	Bacteria	Proteobacteria	Gammaproteobacteria	Xanthomonadales	Xanthomonadaceae	Xylella	Xylella fastidiosa	32	6	10	2	30	10
633	Bacteria	Actinobacteria	Actinobacteria	Streptomycetales	Streptomycetaceae	Streptomyces	Streptomyces pactum	6	16	12	8	0	12
634	Bacteria	Firmicutes	Clostridia	Clostridiales	Clostridiaceae	Clostridium	Clostridium bornimense	170	338	500	316	130	50
635	Bacteria	Proteobacteria	Alphaproteobacteria	Rhizobiales	Methylobacteriaceae	Methylobacterium	Methylobacterium populi	22	20	16	16	8	30
636	Bacteria	Actinobacteria	Actinobacteria	Micrococcales	Microbacteriaceae	Microbacterium	Microbacterium ketosireducens	6	6	6	12	2	0
637	Bacteria	Proteobacteria	Gammaproteobacteria	Enterobacterales	Morganellaceae	Arsenophonus	Arsenophonus endosymbiont of Nilaparvata lugens	0	0	0	0	74	0
638	Bacteria	Actinobacteria	Actinobacteria	Propionibacteriales	Propionibacteriaceae	Propionibacterium	Propionibacterium sp. oral taxon 193	40	24	22	26	134	62
639	Bacteria	Proteobacteria	Gammaproteobacteria	Enterobacterales	Thorselliaceae	Thorsellia	Thorsellia anophelis	0	4	0	6	10	0
640	Bacteria	Actinobacteria	Coriobacteriia	Coriobacteriales	Atopobiaceae	Olsenella	Olsenella sp. oral taxon 807	136	54	108	350	20	92
641	Bacteria	Proteobacteria	Gammaproteobacteria	Xanthomonadales	Xanthomonadaceae	Stenotrophomonas	Stenotrophomonas daejeonensis	20	6	10	18	0	6
642	Bacteria	Bacteroidetes	Flavobacteriia	Flavobacteriales	Flavobacteriaceae	Polaribacter	Polaribacter reichenbachii	2	2	4	2	2	0
643	Bacteria	Proteobacteria	Betaproteobacteria	Burkholderiales	Burkholderiaceae	Burkholderia	Burkholderia sp. PAMC 26561	10	0	2	8	6	4
644	Bacteria	Proteobacteria	Betaproteobacteria	Burkholderiales	Comamonadaceae	Acidovorax	Acidovorax sp. NA2	2	2	10	10	0	4
645	Bacteria	Proteobacteria	Deltaproteobacteria	Desulfovibrionales	Desulfovibrionaceae	Desulfovibrio	Desulfovibrio litoralis	30	0	0	2	0	80
646	Bacteria	Spirochaetes	Spirochaetia	Spirochaetales	Spirochaetaceae	Treponema	Treponema maltophilum	2	12	232	256	4	914
647	Bacteria	Firmicutes	Clostridia	Clostridiales	Eubacteriaceae	Eubacterium	[Eubacterium] cellulosolvens	834	700	1258	1704	614	3256
648	Bacteria	Fibrobacteres	Fibrobacteria	Fibrobacterales	Fibrobacteraceae	Fibrobacter	Fibrobacter intestinalis	82	18	9876	155420	12	216
649	Bacteria	Bacteroidetes	Flavobacteriia	Flavobacteriales	Flavobacteriaceae	Salinimicrobium	Salinimicrobium xinjiangense	22	2	12	14	4	22
650	Bacteria	Firmicutes	Negativicutes	Veillonellales	Veillonellaceae	Megasphaera	Megasphaera paucivorans	334	36	44	34	18	88
651	Bacteria	Proteobacteria	Betaproteobacteria	Burkholderiales	Comamonadaceae	Curvibacter	Curvibacter sp. AEP1-3	12	0	2	2	4	10
652	Bacteria	Cyanobacteria	Unknown	Oscillatoriales	Microcoleaceae	Kamptonema	Kamptonema formosum	0	2	2	2	0	10
653	Bacteria	Proteobacteria	Alphaproteobacteria	Rhodospirillales	Acetobacteraceae	Acetobacter	Acetobacter pasteurianus	50	12	12	20	12	34
654	Bacteria	Firmicutes	Bacilli	Bacillales	Paenibacillaceae	Paenibacillus	Paenibacillus naphthalenovorans	52	50	24	42	4	38
655	Bacteria	Actinobacteria	Actinobacteria	Streptomycetales	Streptomycetaceae	Streptomyces	Streptomyces griseochromogenes	6	8	2	18	0	0
656	Bacteria	Actinobacteria	Actinobacteria	Micrococcales	Microbacteriaceae	Agromyces	Agromyces flavus	12	4	12	10	18	6
657	Bacteria	Proteobacteria	Gammaproteobacteria	Alteromonadales	Psychromonadaceae	Psychromonas	Psychromonas ossibalaenae	4	0	0	2	0	0
658	Bacteria	Bacteroidetes	Bacteroidia	Bacteroidales	Rikenellaceae	Alistipes	Alistipes shahii	358096	538654	3636	65106	16002	97832
659	Bacteria	Cyanobacteria	Unknown	Nostocales	Symphyonemataceae	Mastigocladopsis	Mastigocladopsis repens	0	0	0	0	0	2
660	Bacteria	Proteobacteria	Gammaproteobacteria	Pseudomonadales	Pseudomonadaceae	Pseudomonas	Pseudomonas cedrina	2	2	0	292	6	6
661	Bacteria	Proteobacteria	Alphaproteobacteria	Rhizobiales	Methylocystaceae	Pleomorphomonas	uncultured Pleomorphomonas sp.	84	36	30	78	108	114
662	Bacteria	Bacteroidetes	Bacteroidia	Bacteroidales	Paludibacteraceae	Paludibacter	Paludibacter jiangxiensis	924	46	514	776	484	762
663	Bacteria	Deinococcus-Thermus	Deinococci	Thermales	Thermaceae	Thermus	Thermus amyloliquefaciens	10	2	0	10	4	6
664	Bacteria	Proteobacteria	Betaproteobacteria	Burkholderiales	Alcaligenaceae	Azohydromonas	Azohydromonas australica	44	14	2	52	6	20
665	Bacteria	Actinobacteria	Actinobacteria	Corynebacteriales	Nocardiaceae	Rhodococcus	Rhodococcus ruber	22	0	6	38	6	8
666	Bacteria	Firmicutes	Clostridia	Clostridiales	Peptococcaceae	Desulfotomaculum	Desulfotomaculum acetoxidans	44	26	18	34	2	62
667	Bacteria	Bacteroidetes	Flavobacteriia	Flavobacteriales	Blattabacteriaceae	Blattabacterium	Blattabacterium sp. (Nauphoeta cinerea)	8	4	4	2	10	0
668	Bacteria	Proteobacteria	Epsilonproteobacteria	Campylobacterales	Helicobacteraceae	Helicobacter	Helicobacter cetorum	4	0	2	2	10	24
669	Bacteria	Proteobacteria	Gammaproteobacteria	Oceanospirillales	Halomonadaceae	Aidingimonas	Aidingimonas halophila	4	2	4	8	2	2
670	Bacteria	Proteobacteria	Gammaproteobacteria	Pseudomonadales	Pseudomonadaceae	Pseudomonas	Pseudomonas knackmussii	0	14	6	44	26	6
671	Bacteria	Firmicutes	Clostridia	Clostridiales	Ruminococcaceae	Ruminiclostridium	[Clostridium] stercorarium	136	86	36	112	10	130
672	Bacteria	Actinobacteria	Actinobacteria	Micrococcales	Demequinaceae	Lysinimicrobium	Lysinimicrobium pelophilum	8	4	4	14	4	12
673	Bacteria	Bacteroidetes	Flavobacteriia	Flavobacteriales	Flavobacteriaceae	Polaribacter	Polaribacter sp. KT 15	10	0	4	6	0	2
674	Bacteria	Proteobacteria	Deltaproteobacteria	Myxococcales	Vulgatibacteraceae	Vulgatibacter	Vulgatibacter incomptus	26	12	16	30	0	44
675	Bacteria	Proteobacteria	Gammaproteobacteria	Enterobacterales	Enterobacteriaceae	Unknown	Enterobacteriaceae bacterium NZ1215	0	2	0	0	2	4
676	Bacteria	Actinobacteria	Actinobacteria	Pseudonocardiales	Pseudonocardiaceae	Actinomycetospora	Actinomycetospora chiangmaiensis	44	8	8	8	8	14
677	Bacteria	Acidobacteria	Unknown	Unknown	Unknown	Unknown	Acidobacteria bacterium Mor1	24	8	16	34	0	16
678	Bacteria	Proteobacteria	Gammaproteobacteria	Thiotrichales	Piscirickettsiaceae	Thiomicrospira	Thiomicrospira aerophila	2	2	4	4	2	4
679	Bacteria	Proteobacteria	Alphaproteobacteria	Sphingomonadales	Sphingomonadaceae	Novosphingobium	Novosphingobium pentaromativorans	2	0	0	0	2	2
680	Bacteria	Actinobacteria	Actinobacteria	Corynebacteriales	Corynebacteriaceae	Corynebacterium	Corynebacterium pyruviciproducens	10	2	4	4	12	10
681	Bacteria	Proteobacteria	Betaproteobacteria	Burkholderiales	Unknown	Xylophilus	Xylophilus ampelinus	6	4	6	18	22	20
682	Bacteria	Proteobacteria	Deltaproteobacteria	Desulfuromonadales	Geobacteraceae	Geobacter	Geobacter sulfurreducens	404	28	6	36	8	206
683	Bacteria	Firmicutes	Tissierellia	Tissierellales	Peptoniphilaceae	Anaerococcus	Anaerococcus obesiensis	14	10	82	68	20	0
684	Bacteria	Armatimonadetes	Unknown	Unknown	Unknown	Unknown	Armatimonadetes bacterium Uphvl-Ar2	4	4	0	20	8	10
685	Bacteria	Firmicutes	Tissierellia	Tissierellales	Peptoniphilaceae	Peptoniphilus	Peptoniphilus harei	2	8	14	6	16	0
686	Bacteria	Actinobacteria	Actinobacteria	Corynebacteriales	Mycobacteriaceae	Mycobacterium	Mycobacterium peregrinum	0	0	4	20	0	8
687	Bacteria	Firmicutes	Bacilli	Bacillales	Bacillaceae	Fictibacillus	Fictibacillus enclensis	6	6	8	4	0	6
688	Bacteria	Proteobacteria	Epsilonproteobacteria	Campylobacterales	Campylobacteraceae	Campylobacter	Campylobacter concisus	2	0	236	2	0	6
689	Bacteria	Proteobacteria	Alphaproteobacteria	Rhizobiales	Brucellaceae	Brucella	Brucella sp. 141012304	4	2	4	6	2	0
690	Bacteria	Actinobacteria	Coriobacteriia	Coriobacteriales	Coriobacteriaceae	Coriobacterium	Coriobacterium glomerans	244	162	90	122	164	62
691	Bacteria	Proteobacteria	Deltaproteobacteria	Desulfovibrionales	Desulfohalobiaceae	Desulfovermiculus	Desulfovermiculus halophilus	32	10	10	10	0	18
692	Bacteria	Cyanobacteria	Unknown	Nostocales	Aphanizomenonaceae	Nodularia	Nodularia spumigena	0	0	0	0	8	0
693	Bacteria	Cyanobacteria	Unknown	Nostocales	Scytonemataceae	Scytonema	Scytonema tolypothrichoides	8	0	2	2	4	4
694	Bacteria	Firmicutes	Bacilli	Lactobacillales	Carnobacteriaceae	Granulicatella	Granulicatella elegans	4	0	6	10	24	6
695	Bacteria	Actinobacteria	Actinobacteria	Geodermatophilales	Geodermatophilaceae	Geodermatophilus	Geodermatophilus saharensis	2	2	6	4	6	14
696	Bacteria	Bacteroidetes	Chitinophagia	Chitinophagales	Chitinophagaceae	Chitinophaga	Chitinophaga eiseniae	58	8	22	58	16	84
697	Bacteria	Actinobacteria	Actinobacteria	Streptomycetales	Streptomycetaceae	Streptomyces	Streptomyces rubidus	4	6	4	6	2	2
698	Bacteria	Proteobacteria	Gammaproteobacteria	Chromatiales	Ectothiorhodospiraceae	Ectothiorhodospira	Ectothiorhodospira mobilis	50	36	12	24	26	54
699	Bacteria	Bacteroidetes	Bacteroidia	Bacteroidales	Prevotellaceae	Prevotella	Prevotella maculosa	6652	74	2920	4784	216	474
700	Bacteria	Planctomycetes	Planctomycetia	Planctomycetales	Planctomycetaceae	Planctomicrobium	Planctomicrobium piriforme	8	4	2	4	40	4
701	Bacteria	Proteobacteria	Gammaproteobacteria	Oceanospirillales	Hahellaceae	Zooshikella	Zooshikella ganghwensis	0	0	0	0	2	0
702	Bacteria	Actinobacteria	Actinobacteria	Corynebacteriales	Nocardiaceae	Nocardia	Nocardia farcinica	10	2	20	0	8	14
703	Bacteria	Proteobacteria	Betaproteobacteria	Burkholderiales	Burkholderiaceae	Burkholderia	Burkholderia sp. MSMB617WGS	8	2	0	8	0	20
704	Bacteria	Actinobacteria	Actinobacteria	Micrococcales	Microbacteriaceae	Microbacterium	Microbacterium azadirachtae	8	0	6	6	26	0
705	Bacteria	Firmicutes	Clostridia	Halanaerobiales	Halobacteroidaceae	Selenihalanaerobacter	Selenihalanaerobacter shriftii	4	0	0	0	8	0
706	Bacteria	Tenericutes	Mollicutes	Mycoplasmatales	Mycoplasmataceae	Mycoplasma	Mycoplasma flocculare	2	0	0	2	0	44
707	Bacteria	Proteobacteria	Gammaproteobacteria	Enterobacterales	Yersiniaceae	Serratia	Serratia sp. AS12	2	2	0	10	88	2
708	Bacteria	Firmicutes	Bacilli	Bacillales	Bacillales Family X. Incertae Sedis	Thermicanus	Thermicanus aegyptius	26	12	20	2	4	32
709	Bacteria	Firmicutes	Clostridia	Clostridiales	Ruminococcaceae	Ruminiclostridium	[Clostridium] papyrosolvens	62	26	38	88	16	176
710	Bacteria	Proteobacteria	Betaproteobacteria	Burkholderiales	Burkholderiaceae	Ralstonia	Ralstonia mannitolilytica	54	28	14	70	98	64
711	Bacteria	Actinobacteria	Actinobacteria	Corynebacteriales	Gordoniaceae	Gordonia	Gordonia westfalica	8	2	4	4	8	32
712	Bacteria	Proteobacteria	Deltaproteobacteria	Unknown	Unknown	Deferrisoma	Deferrisoma camini	76	80	48	100	14	58
713	Bacteria	Actinobacteria	Coriobacteriia	Coriobacteriales	Atopobiaceae	Atopobium	Atopobium fossor	18	0	12	28	2	10
714	Bacteria	Proteobacteria	Gammaproteobacteria	Alteromonadales	Shewanellaceae	Shewanella	Shewanella marina	0	0	0	10	4	0
715	Bacteria	Firmicutes	Bacilli	Bacillales	Bacillaceae	Bacillus	Bacillus cecembensis	4	0	0	172	24	14
716	Bacteria	Proteobacteria	Gammaproteobacteria	Oceanospirillales	Halomonadaceae	Halomonas	Halomonas sp. R57-5	2	0	0	2	0	0
717	Bacteria	Proteobacteria	Gammaproteobacteria	Pseudomonadales	Moraxellaceae	Acinetobacter	Acinetobacter gerneri	4	166	0	390	4	0
718	Bacteria	Proteobacteria	Alphaproteobacteria	Rhodospirillales	Rhodospirillaceae	Insolitispirillum	Insolitispirillum peregrinum	28	12	2	24	2	38
719	Bacteria	Firmicutes	Bacilli	Bacillales	Bacillaceae	Bacillus	Bacillus toyonensis	0	0	0	0	2	0
720	Bacteria	Firmicutes	Bacilli	Lactobacillales	Lactobacillaceae	Lactobacillus	Lactobacillus selangorensis	2	2	16	16	0	28
721	Bacteria	Proteobacteria	Alphaproteobacteria	Rhizobiales	Hyphomicrobiaceae	Devosia	Devosia riboflavina	6	10	14	24	18	20
722	Bacteria	Proteobacteria	Gammaproteobacteria	Enterobacterales	Enterobacteriaceae	Kosakonia	Kosakonia radicincitans	2	0	40	258	922	140
723	Bacteria	Bacteroidetes	Sphingobacteriia	Sphingobacteriales	Sphingobacteriaceae	Pedobacter	Pedobacter arcticus	14	2	6	24	16	2
724	Bacteria	Proteobacteria	Alphaproteobacteria	Rhodobacterales	Rhodobacteraceae	Mameliella	Mameliella alba	6	2	0	2	0	4
725	Bacteria	Proteobacteria	Gammaproteobacteria	Cellvibrionales	Spongiibacteraceae	Spongiibacter	Spongiibacter tropicus	2	0	4	6	2	10
726	Bacteria	Bacteroidetes	Flavobacteriia	Flavobacteriales	Flavobacteriaceae	Myroides	Myroides sp. ZB35	8	14	6	8	4	6
727	Bacteria	Firmicutes	Bacilli	Lactobacillales	Lactobacillaceae	Lactobacillus	Lactobacillus pontis	66	136	2792	2762	0	258
728	Bacteria	Actinobacteria	Actinobacteria	Corynebacteriales	Williamsiaceae	Williamsia	Williamsia sterculiae	4	2	0	0	2	4
729	Bacteria	Firmicutes	Bacilli	Bacillales	Paenibacillaceae	Paenibacillus	Paenibacillus antibioticophila	16	8	14	24	0	46
730	Bacteria	Tenericutes	Mollicutes	Mycoplasmatales	Mycoplasmataceae	Mycoplasma	Mycoplasma elephantis	30	12	38	16	12	16
731	Bacteria	Actinobacteria	Actinobacteria	Micrococcales	Dermabacteraceae	Brachybacterium	Brachybacterium sp. VR2415	16	4	12	12	8	6
732	Bacteria	Firmicutes	Clostridia	Clostridiales	Eubacteriaceae	Eubacterium	Eubacterium uniforme	100	68	1208	1274	114	916
733	Bacteria	Firmicutes	Bacilli	Lactobacillales	Carnobacteriaceae	Marinilactibacillus	Marinilactibacillus psychrotolerans	4	2	0	2	2	8
734	Bacteria	Proteobacteria	Alphaproteobacteria	Rhizobiales	Hyphomicrobiaceae	Hyphomicrobium	Hyphomicrobium facile	8	4	2	16	34	16
735	Bacteria	Proteobacteria	Gammaproteobacteria	Enterobacterales	Pectobacteriaceae	Dickeya	Dickeya sp. CSL RW240	4	64	4	4	182	0
736	Bacteria	Proteobacteria	Gammaproteobacteria	Cardiobacteriales	Cardiobacteriaceae	Dichelobacter	Dichelobacter nodosus	24	36	4	8	2	4
737	Bacteria	Actinobacteria	Actinobacteria	Micrococcales	Promicromonosporaceae	Isoptericola	Isoptericola dokdonensis	2	6	4	12	0	14
738	Bacteria	Proteobacteria	Alphaproteobacteria	Rhodobacterales	Rhodobacteraceae	Roseovarius	Roseovarius azorensis	4	2	0	10	0	4
739	Bacteria	Actinobacteria	Actinobacteria	Pseudonocardiales	Pseudonocardiaceae	Amycolatopsis	Amycolatopsis japonica	4	6	10	2	0	2
740	Bacteria	Bacteroidetes	Flavobacteriia	Flavobacteriales	Flavobacteriaceae	Polaribacter	Polaribacter sp. ALD11	6	4	2	2	0	2
741	Bacteria	Proteobacteria	Gammaproteobacteria	Xanthomonadales	Xanthomonadaceae	Arenimonas	Arenimonas malthae	18	6	26	40	8	24
742	Bacteria	Actinobacteria	Actinobacteria	Streptosporangiales	Nocardiopsaceae	Allosalinactinospora	Allosalinactinospora lopnorensis	16	6	4	6	4	4
743	Bacteria	Verrucomicrobia	Verrucomicrobiae	Verrucomicrobiales	Rubritaleaceae	Rubritalea	Rubritalea marina	2	0	4	4	2	16
744	Bacteria	Proteobacteria	Gammaproteobacteria	Alteromonadales	Psychromonadaceae	Psychromonas	Psychromonas sp. CNPT3	2	0	0	8	0	0
745	Bacteria	Proteobacteria	Gammaproteobacteria	Enterobacterales	Pectobacteriaceae	Pectobacterium	Pectobacterium parmentieri	6	2	14	10	166	8
746	Bacteria	Actinobacteria	Actinobacteria	Micrococcales	Microbacteriaceae	Pseudoclavibacter	Pseudoclavibacter faecalis	8	4	8	10	0	2
747	Bacteria	Proteobacteria	Alphaproteobacteria	Rhodobacterales	Hyphomonadaceae	Hyphomonas	Hyphomonas adhaerens	8	0	0	2	0	8
748	Bacteria	Firmicutes	Clostridia	Clostridiales	Lachnospiraceae	Coprococcus	Coprococcus catus	3754	3274	10300	20126	1828	6746
749	Bacteria	Firmicutes	Bacilli	Bacillales	Unknown	Exiguobacterium	Exiguobacterium antarcticum	0	0	6	2	0	2
750	Bacteria	Proteobacteria	Alphaproteobacteria	Rhodobacterales	Rhodobacteraceae	Paracoccus	Paracoccus sediminis	2	2	8	2	14	28
751	Bacteria	Firmicutes	Bacilli	Bacillales	Bacillaceae	Bacillus	Bacillus sp. HBCD-sjtu	20	32	60	0	0	2
752	Bacteria	Bacteroidetes	Bacteroidia	Bacteroidales	Prevotellaceae	Prevotella	Prevotella micans	1122	8	2252	4692	696	262
753	Bacteria	Proteobacteria	Gammaproteobacteria	Pseudomonadales	Moraxellaceae	Acinetobacter	Acinetobacter radioresistens	0	120	2	404	12	4
754	Bacteria	Proteobacteria	Gammaproteobacteria	Alteromonadales	Alteromonadaceae	Marinobacter	Marinobacter nitratireducens	2	0	0	4	4	2
755	Bacteria	Actinobacteria	Actinobacteria	Streptomycetales	Streptomycetaceae	Streptomyces	Streptomyces peucetius	2	2	2	10	0	8
756	Bacteria	Deferribacteres	Deferribacteres	Deferribacterales	Deferribacteraceae	Mucispirillum	Mucispirillum schaedleri	11008	14	450	8	90	10652
757	Bacteria	Nitrospirae	Nitrospira	Nitrospirales	Nitrospiraceae	Nitrospira	Nitrospira defluvii	24	12	2	6	0	6
758	Bacteria	Actinobacteria	Actinobacteria	Streptosporangiales	Nocardiopsaceae	Nocardiopsis	Nocardiopsis salina	14	0	8	4	32	24
759	Bacteria	Proteobacteria	Alphaproteobacteria	Rhizobiales	Bradyrhizobiaceae	Bradyrhizobium	Bradyrhizobium valentinum	4	0	8	318	48	12
760	Bacteria	Cyanobacteria	Unknown	Synechococcales	Prochloraceae	Prochlorococcus	Prochlorococcus sp. RS04	0	0	0	0	0	2
761	Bacteria	Proteobacteria	Alphaproteobacteria	Rhodobacterales	Rhodobacteraceae	Ruegeria	Ruegeria pomeroyi	14	0	2	18	2	4
762	Bacteria	Proteobacteria	Gammaproteobacteria	Pseudomonadales	Pseudomonadaceae	Pseudomonas	Pseudomonas lutea	2	4	2	5420	202	10
763	Bacteria	Gemmatimonadetes	Gemmatimonadetes	Gemmatimonadales	Gemmatimonadaceae	Gemmatirosa	Gemmatirosa kalamazoonesis	108	40	30	70	4	48
764	Bacteria	Firmicutes	Bacilli	Bacillales	Bacillaceae	Salimicrobium	Salimicrobium halophilum	4	2	4	2	0	10
765	Bacteria	Actinobacteria	Actinobacteria	Micrococcales	Microbacteriaceae	Pseudoclavibacter	Pseudoclavibacter helvolus	0	4	10	18	22	0
766	Bacteria	Firmicutes	Bacilli	Lactobacillales	Lactobacillaceae	Lactobacillus	Lactobacillus spicheri	32	28	42	14	2	26
767	Bacteria	Actinobacteria	Actinobacteria	Pseudonocardiales	Pseudonocardiaceae	Pseudonocardia	Pseudonocardia acaciae	12	12	4	14	4	30
768	Bacteria	Proteobacteria	Gammaproteobacteria	Cellvibrionales	Halieaceae	Congregibacter	Congregibacter litoralis	10	0	6	4	6	4
769	Bacteria	Proteobacteria	Gammaproteobacteria	Enterobacterales	Enterobacteriaceae	Klebsiella	Klebsiella sp. M5al	6	6	44	68	2280	8
770	Bacteria	Proteobacteria	Gammaproteobacteria	Enterobacterales	Enterobacteriaceae	Enterobacter	Enterobacter sp. Crenshaw	4	2	2	4	178	0
771	Bacteria	Bacteroidetes	Flavobacteriia	Flavobacteriales	Blattabacteriaceae	Blattabacterium	Blattabacterium sp. (Mastotermes darwiniensis)	10	0	0	2	0	4
772	Bacteria	Firmicutes	Clostridia	Clostridiales	Ruminococcaceae	Bittarella	Bittarella massiliensis	17688	21446	2270	5978	2246	3802
773	Bacteria	Proteobacteria	Gammaproteobacteria	Enterobacterales	Yersiniaceae	Yersinia	Yersinia enterocolitica	18	8	42	25874	3370	14
774	Bacteria	Actinobacteria	Actinobacteria	Pseudonocardiales	Pseudonocardiaceae	Actinokineospora	Actinokineospora bangkokensis	18	10	8	10	0	16
775	Bacteria	Actinobacteria	Actinobacteria	Pseudonocardiales	Pseudonocardiaceae	Actinokineospora	Actinokineospora enzanensis	6	6	2	12	0	8
776	Bacteria	Proteobacteria	Gammaproteobacteria	Alteromonadales	Idiomarinaceae	Idiomarina	Idiomarina sp. X4	0	0	2	0	0	0
777	Bacteria	Firmicutes	Bacilli	Lactobacillales	Enterococcaceae	Enterococcus	Enterococcus haemoperoxidus	2	2	4	6	0	4
778	Bacteria	Firmicutes	Bacilli	Bacillales	Bacillaceae	Bacillus	Bacillus cellulosilyticus	20	16	16	22	4	8
779	Bacteria	Firmicutes	Clostridia	Clostridiales	Lachnospiraceae	Lachnoclostridium	[Desulfotomaculum] guttoideum	440	372	216	680	562	1834
780	Bacteria	Firmicutes	Negativicutes	Acidaminococcales	Acidaminococcaceae	Phascolarctobacterium	Phascolarctobacterium succinatutens	10712	4556	356140	31948	21932	102
781	Bacteria	Chloroflexi	Thermomicrobia	Sphaerobacterales	Sphaerobacteraceae	Nitrolancea	Nitrolancea hollandica	0	6	4	4	0	8
782	Bacteria	Proteobacteria	Gammaproteobacteria	Pseudomonadales	Pseudomonadaceae	Pseudomonas	Pseudomonas mandelii	8	16	4	716	86	12
783	Bacteria	Firmicutes	Bacilli	Lactobacillales	Streptococcaceae	Streptococcus	Streptococcus pyogenes	820	428	540	186	1970	290
784	Bacteria	Actinobacteria	Actinobacteria	Micrococcales	Intrasporangiaceae	Knoellia	Knoellia aerolata	4	8	12	14	22	8
785	Bacteria	Proteobacteria	Betaproteobacteria	Nitrosomonadales	Methylophilaceae	Methylovorus	Methylovorus sp. MP688	18	0	0	2	4	4
786	Bacteria	Proteobacteria	Epsilonproteobacteria	Campylobacterales	Helicobacteraceae	Helicobacter	Helicobacter suis	0	0	2	0	2	6
787	Bacteria	Proteobacteria	Gammaproteobacteria	Oceanospirillales	Halomonadaceae	Halomonas	Halomonas chromatireducens	12	2	4	8	4	8
788	Bacteria	Firmicutes	Bacilli	Bacillales	Bacillaceae	Bacillus	Bacillus sp. FJAT-18017	36	4	6	12	10	16
789	Bacteria	Actinobacteria	Actinobacteria	Streptomycetales	Streptomycetaceae	Streptomyces	Streptomyces violaceusniger	4	8	6	6	0	8
790	Bacteria	Actinobacteria	Actinobacteria	Corynebacteriales	Corynebacteriaceae	Corynebacterium	Corynebacterium kroppenstedtii	0	2	8	4	98	6
791	Bacteria	Proteobacteria	Alphaproteobacteria	Rickettsiales	Rickettsiaceae	Rickettsia	Rickettsia prowazekii	2	0	0	0	0	0
792	Bacteria	Proteobacteria	Betaproteobacteria	Rhodocyclales	Zoogloeaceae	Azoarcus	Azoarcus olearius	20	16	2	20	0	16
793	Bacteria	Proteobacteria	Gammaproteobacteria	Enterobacterales	Enterobacteriaceae	Shigella	Shigella dysenteriae	368	116	3670	340132	13970	1664
794	Bacteria	Cyanobacteria	Unknown	Nostocales	Nostocaceae	Trichormus	Trichormus azollae	0	0	4	2	0	2
795	Bacteria	Proteobacteria	Alphaproteobacteria	Rhizobiales	Hyphomicrobiaceae	Hyphomicrobium	Hyphomicrobium nitrativorans	6	6	6	10	4	8
796	Bacteria	Bacteroidetes	Cytophagia	Cytophagales	Hymenobacteraceae	Hymenobacter	Hymenobacter psychrophilus	202	44	116	274	10	158
797	Bacteria	Actinobacteria	Actinobacteria	Pseudonocardiales	Pseudonocardiaceae	Thermocrispum	Thermocrispum agreste	8	8	18	8	0	12
798	Bacteria	Bacteroidetes	Flavobacteriia	Flavobacteriales	Flavobacteriaceae	Chryseobacterium	Chryseobacterium glaciei	10	0	8	14	6	8
799	Bacteria	Bacteroidetes	Cytophagia	Cytophagales	Cytophagaceae	Fibrella	Fibrella aestuarina	70	34	42	66	20	100
800	Bacteria	Proteobacteria	Alphaproteobacteria	Rhizobiales	Rhizobiaceae	Rhizobium	Rhizobium phaseoli	8	0	20	32	12	38
801	Bacteria	Proteobacteria	Gammaproteobacteria	Pseudomonadales	Pseudomonadaceae	Pseudomonas	Pseudomonas sp. CC6-YY-74	2	2	12	64	2	6
802	Bacteria	Actinobacteria	Thermoleophilia	Solirubrobacterales	Patulibacteraceae	Patulibacter	Patulibacter minatonensis	28	16	22	24	40	20
803	Bacteria	Firmicutes	Clostridia	Clostridiales	Ruminococcaceae	Unknown	Ruminococcaceae bacterium	168	190	580	706	96	1170
804	Bacteria	Proteobacteria	Alphaproteobacteria	Caulobacterales	Caulobacteraceae	Caulobacter	Caulobacter sp. K31	6	8	2	2	2	8
805	Bacteria	Proteobacteria	Deltaproteobacteria	Desulfuromonadales	Desulfuromonadaceae	Desulfuromonas	Desulfuromonas acetexigens	82	76	28	50	4	52
806	Bacteria	Actinobacteria	Actinobacteria	Streptosporangiales	Streptosporangiaceae	Microtetraspora	Microtetraspora glauca	40	42	0	16	6	22
807	Bacteria	Actinobacteria	Actinobacteria	Pseudonocardiales	Pseudonocardiaceae	Alloactinosynnema	Alloactinosynnema sp. L-07	14	10	8	6	0	6
808	Bacteria	Proteobacteria	Alphaproteobacteria	Rhodobacterales	Rhodobacteraceae	Paracoccus	Paracoccus versutus	8	2	12	12	0	10
809	Bacteria	Proteobacteria	Alphaproteobacteria	Rhodospirillales	Rhodospirillaceae	Caenispirillum	Caenispirillum salinarum	30	46	10	42	0	28
810	Bacteria	Deinococcus-Thermus	Deinococci	Deinococcales	Deinococcaceae	Deinococcus	Deinococcus misasensis	8	0	6	16	0	6
811	Bacteria	Proteobacteria	Alphaproteobacteria	Rhizobiales	Bradyrhizobiaceae	Nitrobacter	Nitrobacter vulgaris	2	4	0	28	28	4
812	Bacteria	Firmicutes	Bacilli	Bacillales	Paenibacillaceae	Cohnella	Cohnella panacarvi	32	14	6	8	0	20
813	Bacteria	Proteobacteria	Betaproteobacteria	Burkholderiales	Oxalobacteraceae	Pseudoduganella	Pseudoduganella violaceinigra	16	16	10	16	22	46
814	Bacteria	Firmicutes	Clostridia	Clostridiales	Clostridiaceae	Clostridium	Clostridium acetireducens	48	22	28	26	12	2
815	Bacteria	Acidobacteria	Holophagae	Holophagales	Holophagaceae	Geothrix	Geothrix fermentans	100	92	74	234	26	150
816	Bacteria	Proteobacteria	Alphaproteobacteria	Rhodospirillales	Rhodospirillaceae	Magnetospirillum	Magnetospirillum sp. ME-1	4	12	16	40	10	26
817	Bacteria	Actinobacteria	Actinobacteria	Micrococcales	Demequinaceae	Lysinimicrobium	Lysinimicrobium subtropicum	4	6	6	4	0	4
818	Bacteria	Proteobacteria	Gammaproteobacteria	Methylococcales	Methylococcaceae	Methylococcus	Methylococcus capsulatus	8	8	4	2	0	16
819	Bacteria	Firmicutes	Tissierellia	Tissierellales	Peptoniphilaceae	Helcococcus	Helcococcus kunzii	18	16	8	6	0	0
820	Bacteria	Tenericutes	Mollicutes	Entomoplasmatales	Spiroplasmataceae	Spiroplasma	Spiroplasma atrichopogonis	20	8	16	18	10	2
821	Bacteria	Nitrospirae	Nitrospira	Nitrospirales	Nitrospiraceae	Nitrospira	Candidatus Nitrospira inopinata	4	0	8	2	4	6
822	Bacteria	Firmicutes	Erysipelotrichia	Erysipelotrichales	Erysipelotrichaceae	Erysipelatoclostridium	Erysipelatoclostridium ramosum	208	232	90	250	520	18
823	Bacteria	Bacteroidetes	Bacteroidia	Marinilabiliales	Salinivirgaceae	Salinivirga	Salinivirga cyanobacteriivorans	100	18	30	112	10	62
824	Bacteria	Proteobacteria	Betaproteobacteria	Burkholderiales	Burkholderiaceae	Caballeronia	Caballeronia concitans	20	6	10	10	2	8
825	Bacteria	Actinobacteria	Actinobacteria	Bifidobacteriales	Bifidobacteriaceae	Bifidobacterium	Bifidobacterium scardovii	1102	524	70	292	44	106
826	Bacteria	Proteobacteria	Gammaproteobacteria	Pasteurellales	Pasteurellaceae	Actinobacillus	Actinobacillus suis	2	10	54	32	2	0
827	Bacteria	Cyanobacteria	Unknown	Synechococcales	Pseudanabaenaceae	Pseudanabaena	Pseudanabaena sp. PCC 7367	4	0	2	0	0	6
828	Bacteria	Proteobacteria	Gammaproteobacteria	Chromatiales	Ectothiorhodospiraceae	Acidihalobacter	Acidihalobacter prosperus	26	16	12	28	0	30
829	Bacteria	Proteobacteria	Alphaproteobacteria	Rhizobiales	Aurantimonadaceae	Fulvimarina	Fulvimarina manganoxydans	2	4	2	0	0	2
830	Bacteria	Proteobacteria	Betaproteobacteria	Burkholderiales	Burkholderiaceae	Pandoraea	Pandoraea apista	16	4	4	12	50	4
831	Bacteria	Firmicutes	Clostridia	Clostridiales	Clostridiaceae	Clostridium	Clostridium chromiireducens	24	12	238	16	50	104
832	Bacteria	Firmicutes	Clostridia	Clostridiales	Peptostreptococcaceae	Peptoanaerobacter	[Eubacterium] yurii	84	58	48	40	22	46
833	Bacteria	Actinobacteria	Actinobacteria	Frankiales	Frankiaceae	Frankia	Frankia discariae	14	2	2	14	0	2
834	Bacteria	Deinococcus-Thermus	Deinococci	Deinococcales	Deinococcaceae	Deinococcus	Deinococcus soli Cha et al. 2016	12	12	4	4	2	28
835	Bacteria	Actinobacteria	Actinobacteria	Streptomycetales	Streptomycetaceae	Streptomyces	Streptomyces jeddahensis	6	2	10	6	0	0
836	Bacteria	Actinobacteria	Actinobacteria	Micrococcales	Dermabacteraceae	Brachybacterium	Brachybacterium ginsengisoli	12	8	28	12	2	4
837	Bacteria	Actinobacteria	Actinobacteria	Bifidobacteriales	Bifidobacteriaceae	Bifidobacterium	Bifidobacterium commune	12	4	2	22	2	2
838	Bacteria	Proteobacteria	Alphaproteobacteria	Rhodobacterales	Rhodobacteraceae	Roseivivax	Roseivivax halodurans	2	0	4	8	0	4
839	Bacteria	Firmicutes	Bacilli	Lactobacillales	Streptococcaceae	Streptococcus	Streptococcus mitis	108	10	86	70	70	4
840	Bacteria	Firmicutes	Bacilli	Bacillales	Paenibacillaceae	Paenibacillus	Paenibacillus physcomitrellae	26	12	6	26	22	28
841	Bacteria	Actinobacteria	Thermoleophilia	Solirubrobacterales	Conexibacteraceae	Conexibacter	Conexibacter woesei	58	54	44	128	48	12
842	Bacteria	Cyanobacteria	Unknown	Synechococcales	Leptolyngbyaceae	Nodosilinea	Nodosilinea nodulosa	6	12	6	8	8	10
843	Bacteria	Firmicutes	Bacilli	Lactobacillales	Lactobacillaceae	Lactobacillus	Lactobacillus mellis	8	8	16	2	2	30
844	Bacteria	Firmicutes	Bacilli	Bacillales	Bacillaceae	Aeribacillus	Aeribacillus pallidus	4	2	4	12	4	48
845	Bacteria	Actinobacteria	Actinobacteria	Actinomycetales	Actinomycetaceae	Actinomyces	Actinomyces cardiffensis	2	4	0	6	2	0
846	Bacteria	Actinobacteria	Actinobacteria	Micrococcales	Cellulomonadaceae	Actinotalea	Actinotalea ferrariae	12	8	4	10	4	4
847	Bacteria	Firmicutes	Bacilli	Bacillales	Bacillaceae	Bacillus	Bacillus sp. WP8	2	0	2	0	2	4
848	Bacteria	Proteobacteria	Gammaproteobacteria	Enterobacterales	Yersiniaceae	Serratia	Serratia sp. ATCC 39006	6	0	4	46	20	6
849	Bacteria	Firmicutes	Clostridia	Clostridiales	Lachnospiraceae	Anaerotignum	Anaerotignum propionicum	672	770	120	404	658	272
850	Bacteria	Actinobacteria	Actinobacteria	Actinomycetales	Actinomycetaceae	Actinomyces	Actinomyces ruminicola	78	112	24	72	0	110
851	Bacteria	Firmicutes	Bacilli	Lactobacillales	Streptococcaceae	Streptococcus	Streptococcus criceti	194	0	112	134	2	36
852	Bacteria	Unknown	Unknown	Unknown	Unknown	Unknown	bacterium MS4	2550	2852	708	1676	64	1142
853	Bacteria	Cyanobacteria	Unknown	Nostocales	Scytonemataceae	Scytonema	Scytonema sp. HK-05	2	0	4	0	0	2
854	Bacteria	Proteobacteria	Alphaproteobacteria	Rhodospirillales	Unknown	Reyranella	Reyranella massiliensis	8	0	74	302	56	30
855	Bacteria	Firmicutes	Bacilli	Bacillales	Alicyclobacillaceae	Alicyclobacillus	Alicyclobacillus contaminans	4	10	8	10	0	8
856	Bacteria	Proteobacteria	Alphaproteobacteria	Rhodobacterales	Rhodobacteraceae	Ruegeria	Ruegeria mobilis	6	0	2	4	4	0
857	Bacteria	Bacteroidetes	Bacteroidia	Bacteroidales	Barnesiellaceae	Coprobacter	Coprobacter secundus	57936	59600	4830	5314	3898	5394
858	Bacteria	Bacteroidetes	Cytophagia	Cytophagales	Cytophagaceae	Spirosoma	Spirosoma linguale	42	6	26	34	8	44
859	Bacteria	Actinobacteria	Actinobacteria	Nakamurellales	Nakamurellaceae	Nakamurella	Nakamurella panacisegetis	4	12	0	16	110	8
860	Bacteria	Actinobacteria	Actinobacteria	Corynebacteriales	Nocardiaceae	Rhodococcus	Rhodococcus corynebacterioides	0	4	0	4	4	8
861	Bacteria	Actinobacteria	Actinobacteria	Pseudonocardiales	Pseudonocardiaceae	Lentzea	Lentzea kentuckyensis	2	6	12	4	4	6
862	Bacteria	Proteobacteria	Gammaproteobacteria	Vibrionales	Vibrionaceae	Vibrio	Vibrio alginolyticus	10	0	4	6	14	10
863	Bacteria	Actinobacteria	Actinobacteria	Micrococcales	Microbacteriaceae	Curtobacterium	Curtobacterium sp. MR_MD2014	0	4	6	12	24	22
864	Bacteria	Actinobacteria	Actinobacteria	Streptosporangiales	Streptosporangiaceae	Microtetraspora	Microtetraspora malaysiensis	16	4	12	24	2	6
865	Bacteria	Proteobacteria	Betaproteobacteria	Neisseriales	Neisseriaceae	Neisseria	Neisseria canis	2	0	16	14	10	10
866	Bacteria	Proteobacteria	Gammaproteobacteria	Cellvibrionales	Microbulbiferaceae	Microbulbifer	Microbulbifer agarilyticus	6	0	0	4	4	2
867	Bacteria	Proteobacteria	Betaproteobacteria	Burkholderiales	Comamonadaceae	Brachymonas	Brachymonas chironomi	22	6	10	6	0	6
868	Bacteria	Actinobacteria	Actinobacteria	Corynebacteriales	Nocardiaceae	Rhodococcus	Rhodococcus sp. 008	0	2	0	2	2	0
869	Bacteria	Proteobacteria	Betaproteobacteria	Burkholderiales	Comamonadaceae	Rhodoferax	Rhodoferax fermentans	18	8	4	4	0	0
870	Bacteria	Proteobacteria	Betaproteobacteria	Ferrovales	Ferrovaceae	Ferrovum	Ferrovum myxofaciens	2	0	0	0	0	4
871	Bacteria	Proteobacteria	Gammaproteobacteria	Oceanospirillales	Oceanospirillaceae	Oceanobacter	Oceanobacter kriegii	0	0	0	6	8	4
872	Bacteria	Firmicutes	Erysipelotrichia	Erysipelotrichales	Erysipelotrichaceae	Dielma	Dielma fastidiosa	74	150	186	436	298	214
873	Bacteria	Bacteroidetes	Flavobacteriia	Flavobacteriales	Flavobacteriaceae	Chryseobacterium	Chryseobacterium formosense	8	2	4	2	2	6
874	Bacteria	Firmicutes	Bacilli	Lactobacillales	Streptococcaceae	Streptococcus	Streptococcus sp. oral taxon 064	16	2	20	24	0	0
875	Bacteria	Proteobacteria	Gammaproteobacteria	Pseudomonadales	Pseudomonadaceae	Pseudomonas	Pseudomonas sp. Lz4W	0	0	4	6842	2166	0
876	Bacteria	Firmicutes	Bacilli	Lactobacillales	Streptococcaceae	Streptococcus	Streptococcus sp. FDAARGOS_192	64	10	54	8	6	2
877	Bacteria	Firmicutes	Bacilli	Bacillales	Bacillaceae	Bacillus	Bacillus mycoides	20	12	16	32	18	20
878	Bacteria	Tenericutes	Mollicutes	Mycoplasmatales	Mycoplasmataceae	Mycoplasma	Mycoplasma salivarium	2	2	4	0	0	18
879	Bacteria	Proteobacteria	Gammaproteobacteria	Xanthomonadales	Xanthomonadaceae	Stenotrophomonas	Stenotrophomonas nitritireducens	16	12	8	4	12	2
880	Bacteria	Actinobacteria	Actinobacteria	Micromonosporales	Micromonosporaceae	Micromonospora	Micromonospora carbonacea	8	4	0	0	0	8
881	Bacteria	Thermotogae	Thermotogae	Thermotogales	Fervidobacteriaceae	Fervidobacterium	Fervidobacterium thailandense	0	0	2	2	0	16
882	Bacteria	Actinobacteria	Actinobacteria	Corynebacteriales	Mycobacteriaceae	Mycobacterium	Mycobacterium fortuitum	2	0	2	2	0	8
883	Bacteria	Firmicutes	Bacilli	Bacillales	Bacillaceae	Bacillus	Bacillus cytotoxicus	20	22	32	8	6	16
884	Bacteria	Proteobacteria	Alphaproteobacteria	Rhizobiales	Rhizobiaceae	Sinorhizobium	Sinorhizobium sp. CCBAU 05631	8	4	4	8	8	4
885	Bacteria	Firmicutes	Tissierellia	Tissierellales	Tissierellaceae	Urmitella	Urmitella timonensis	4	2	14	16	0	6
886	Bacteria	Proteobacteria	Alphaproteobacteria	Rhizobiales	Beijerinckiaceae	Methylocella	Methylocella silvestris	6	12	0	2	32	10
887	Bacteria	Proteobacteria	Gammaproteobacteria	Thiotrichales	Francisellaceae	Francisella	Francisella sp. FSC1006	0	0	4	6	2	0
888	Bacteria	Firmicutes	Clostridia	Clostridiales	Peptococcaceae	Candidatus Desulforudis	Candidatus Desulforudis audaxviator	54	56	18	30	2	38
889	Bacteria	Proteobacteria	Gammaproteobacteria	Alteromonadales	Shewanellaceae	Shewanella	Shewanella amazonensis	16	2	6	14	0	18
890	Bacteria	Proteobacteria	Gammaproteobacteria	Aeromonadales	Aeromonadaceae	Aeromonas	Aeromonas caviae	20	40	6	16	8	14
891	Bacteria	Firmicutes	Bacilli	Lactobacillales	Lactobacillaceae	Lactobacillus	Lactobacillus gallinarum	124	312	122	376	8	78
892	Bacteria	Actinobacteria	Actinobacteria	Streptomycetales	Streptomycetaceae	Streptomyces	Streptomyces incarnatus	4	8	0	8	0	4
893	Bacteria	Firmicutes	Bacilli	Bacillales	Bacillaceae	Virgibacillus	Virgibacillus massiliensis	4	2	0	2	0	0
894	Bacteria	Tenericutes	Mollicutes	Mycoplasmatales	Mycoplasmataceae	Mycoplasma	Mycoplasma canadense	4	2	4	0	22	18
895	Bacteria	Bacteroidetes	Flavobacteriia	Flavobacteriales	Flavobacteriaceae	Psychroserpens	Psychroserpens mesophilus	0	0	0	18	0	0
896	Bacteria	Proteobacteria	Gammaproteobacteria	Pseudomonadales	Pseudomonadaceae	Pseudomonas	Pseudomonas fulva	12	0	2	80	2	4
897	Bacteria	Proteobacteria	Gammaproteobacteria	Oceanospirillales	Saccharospirillaceae	Reinekea	Reinekea forsetii	12	6	6	6	0	2
898	Bacteria	Proteobacteria	Gammaproteobacteria	Xanthomonadales	Xanthomonadaceae	Stenotrophomonas	Stenotrophomonas acidaminiphila	32	12	16	68	0	16
899	Bacteria	Proteobacteria	Alphaproteobacteria	Rhizobiales	Rhizobiaceae	Agrobacterium	Agrobacterium sp. H13-3	0	2	2	26	0	2
900	Bacteria	Firmicutes	Clostridia	Clostridiales	Peptostreptococcaceae	Filifactor	Filifactor alocis	158	80	98	104	158	158
901	Bacteria	Proteobacteria	Epsilonproteobacteria	Campylobacterales	Helicobacteraceae	Helicobacter	Helicobacter winghamensis	28	172	78	2	706	2270
902	Bacteria	Proteobacteria	Gammaproteobacteria	Oceanospirillales	Halomonadaceae	Halomonas	Halomonas sp. KO116	2	0	0	2	4	0
903	Bacteria	Tenericutes	Mollicutes	Mycoplasmatales	Mycoplasmataceae	Mycoplasma	Mycoplasma dispar	10	0	16	28	4	2
904	Bacteria	Proteobacteria	Alphaproteobacteria	Sphingomonadales	Erythrobacteraceae	Altererythrobacter	Altererythrobacter mangrovi	4	2	2	16	0	8
905	Bacteria	Proteobacteria	Betaproteobacteria	Burkholderiales	Burkholderiaceae	Pandoraea	Pandoraea vervacti	30	8	2	12	2	0
906	Bacteria	Actinobacteria	Actinobacteria	Streptomycetales	Streptomycetaceae	Streptomyces	Streptomyces uncialis	2	2	0	4	0	4
907	Bacteria	Cyanobacteria	Unknown	Synechococcales	Chamaesiphonaceae	Chamaesiphon	Chamaesiphon minutus	0	0	0	0	4	20
908	Bacteria	Tenericutes	Mollicutes	Acholeplasmatales	Acholeplasmataceae	Candidatus Phytoplasma	Peanut witches-broom phytoplasma	40	32	28	18	0	12
909	Bacteria	Actinobacteria	Actinobacteria	Corynebacteriales	Nocardiaceae	Nocardia	Nocardia carnea	4	4	0	6	0	10
910	Bacteria	Actinobacteria	Acidimicrobiia	Acidimicrobiales	Acidimicrobiaceae	Ferrithrix	Ferrithrix thermotolerans	4	0	2	2	0	0
911	Bacteria	Proteobacteria	Alphaproteobacteria	Rhizobiales	Bradyrhizobiaceae	Bradyrhizobium	Bradyrhizobium sp. WSM471	4	6	2	138	40	10
912	Bacteria	Proteobacteria	Gammaproteobacteria	Oceanospirillales	Halomonadaceae	Halomonas	Halomonas huangheensis	0	2	2	2	6	10
913	Bacteria	Actinobacteria	Actinobacteria	Micrococcales	Brevibacteriaceae	Brevibacterium	Brevibacterium mcbrellneri	0	0	0	0	2	0
914	Bacteria	Cyanobacteria	Unknown	Synechococcales	Synechococcaceae	Synechococcus	Synechococcus sp. RCC307	8	0	4	16	0	0
915	Bacteria	Firmicutes	Tissierellia	Unknown	Unknown	Tepidimicrobium	Tepidimicrobium xylanilyticum	6	8	2	0	2	12
916	Bacteria	Firmicutes	Bacilli	Bacillales	Bacillaceae	Piscibacillus	Piscibacillus halophilus	0	0	0	4	0	2
917	Bacteria	Firmicutes	Clostridia	Clostridiales	Ruminococcaceae	Ruminococcus	Ruminococcus flavefaciens	1200	1104	5982	15020	164	4088
918	Bacteria	Firmicutes	Bacilli	Bacillales	Bacillaceae	Bacillus	Bacillus aquimaris	0	2	2	6	2	0
919	Bacteria	Proteobacteria	Gammaproteobacteria	Enterobacterales	Morganellaceae	Providencia	Providencia stuartii	34	0	58	20	274	4
920	Bacteria	Firmicutes	Clostridia	Clostridiales	Clostridiaceae	Clostridium	Clostridium gasigenes	22	16	322	8	70	18
921	Bacteria	Firmicutes	Bacilli	Lactobacillales	Carnobacteriaceae	Carnobacterium	Carnobacterium viridans	2	0	0	166	4	0
922	Bacteria	Bacteroidetes	Flavobacteriia	Flavobacteriales	Flavobacteriaceae	Maribacter	Maribacter sp. 1_2014MBL_MicDiv	8	0	6	4	6	6
923	Bacteria	Nitrospirae	Nitrospira	Nitrospirales	Nitrospiraceae	Thermodesulfovibrio	Thermodesulfovibrio aggregans	0	0	0	0	0	12
924	Bacteria	Proteobacteria	Betaproteobacteria	Burkholderiales	Comamonadaceae	Melaminivora	Melaminivora alkalimesophila	28	6	20	10	10	24
925	Bacteria	Firmicutes	Clostridia	Clostridiales	Lachnospiraceae	Dorea	Dorea longicatena	2916	1258	8984	9424	1770	2610
926	Bacteria	Proteobacteria	Betaproteobacteria	Burkholderiales	Alcaligenaceae	Paenalcaligenes	Paenalcaligenes hominis	6	2	6	6	52	14
927	Bacteria	Proteobacteria	Alphaproteobacteria	Rhodospirillales	Rhodospirillaceae	Novispirillum	Novispirillum itersonii	8	12	10	30	8	4
928	Bacteria	Firmicutes	Bacilli	Lactobacillales	Streptococcaceae	Streptococcus	Streptococcus acidominimus	192	52	152	264	350	88
929	Bacteria	Firmicutes	Bacilli	Lactobacillales	Lactobacillaceae	Lactobacillus	Lactobacillus helveticus	1024	2124	1750	5488	104	434
930	Bacteria	Tenericutes	Mollicutes	Mycoplasmatales	Mycoplasmataceae	Mycoplasma	Mycoplasma genitalium	14	0	0	2	0	4
931	Bacteria	Firmicutes	Bacilli	Bacillales	Bacillaceae	Geobacillus	Geobacillus genomosp. 3	12	6	4	2	0	18
932	Bacteria	Actinobacteria	Actinobacteria	Corynebacteriales	Corynebacteriaceae	Corynebacterium	Corynebacterium glyciniphilum	10	8	14	0	4	14
933	Bacteria	Proteobacteria	Betaproteobacteria	Burkholderiales	Oxalobacteraceae	Herbaspirillum	Herbaspirillum seropedicae	20	10	14	42	18	44
934	Bacteria	Proteobacteria	Gammaproteobacteria	Methylococcales	Methylococcaceae	Methylovulum	Methylovulum psychrotolerans	2	8	0	16	10	4
935	Bacteria	Proteobacteria	Betaproteobacteria	Neisseriales	Chromobacteriaceae	Chromobacterium	Chromobacterium amazonense	36	12	22	12	0	14
936	Bacteria	Proteobacteria	Betaproteobacteria	Burkholderiales	Alcaligenaceae	Bordetella	Bordetella genomosp. 9	60	32	24	26	34	8
937	Bacteria	Proteobacteria	Deltaproteobacteria	Desulfovibrionales	Desulfovibrionaceae	Pseudodesulfovibrio	Pseudodesulfovibrio profundus	360	44	4	4	12	12
938	Bacteria	Actinobacteria	Actinobacteria	Corynebacteriales	Corynebacteriaceae	Corynebacterium	Corynebacterium glaucum	2	2	0	12	20	4
939	Bacteria	Bacteroidetes	Sphingobacteriia	Sphingobacteriales	Sphingobacteriaceae	Mucilaginibacter	Mucilaginibacter paludis	40	10	10	20	6	14
940	Bacteria	Firmicutes	Negativicutes	Selenomonadales	Sporomusaceae	Sporomusa	Sporomusa ovata	134	34	32	22	32	108
941	Bacteria	Proteobacteria	Deltaproteobacteria	Myxococcales	Labilitrichaceae	Labilithrix	Labilithrix luteola	6	12	10	30	0	40
942	Bacteria	Proteobacteria	Gammaproteobacteria	Thiotrichales	Piscirickettsiaceae	Thiomicrospira	Thiomicrospira pelophila	2	0	0	0	0	2
943	Bacteria	Actinobacteria	Actinobacteria	Corynebacteriales	Segniliparaceae	Segniliparus	Segniliparus rotundus	4	0	4	8	0	12
944	Bacteria	Firmicutes	Clostridia	Clostridiales	Peptococcaceae	Desulfitobacterium	Desulfitobacterium hafniense	118	92	16	44	22	214
945	Bacteria	Actinobacteria	Actinobacteria	Pseudonocardiales	Pseudonocardiaceae	Lentzea	Lentzea albida	6	0	0	4	2	8
946	Bacteria	Bacteroidetes	Sphingobacteriia	Sphingobacteriales	Sphingobacteriaceae	Pedobacter	Pedobacter cryoconitis	22	10	6	8	46	170
947	Bacteria	Proteobacteria	Gammaproteobacteria	Pseudomonadales	Moraxellaceae	Acinetobacter	Acinetobacter populi	6	14	2	48	0	0
948	Bacteria	Actinobacteria	Actinobacteria	Streptosporangiales	Streptosporangiaceae	Nonomuraea	Nonomuraea sp. ATCC 55076	24	18	8	40	2	22
949	Bacteria	Bacteroidetes	Cytophagia	Cytophagales	Microscillaceae	Eisenibacter	Eisenibacter elegans	122	2	32	46	4	48
950	Bacteria	Actinobacteria	Actinobacteria	Micrococcales	Dermabacteraceae	Brachybacterium	Brachybacterium sp. P6-10-X1	4	2	8	16	12	10
951	Bacteria	Actinobacteria	Actinobacteria	Corynebacteriales	Mycobacteriaceae	Mycobacterium	Mycobacterium bohemicum	8	6	4	18	8	14
952	Bacteria	Firmicutes	Bacilli	Lactobacillales	Leuconostocaceae	Weissella	Weissella jogaejeotgali	10	6	90	2	6	10
953	Bacteria	Bacteroidetes	Sphingobacteriia	Sphingobacteriales	Sphingobacteriaceae	Pedobacter	Pedobacter sp. PACM 27299	16	4	6	16	26	22
954	Bacteria	Firmicutes	Bacilli	Bacillales	Staphylococcaceae	Staphylococcus	Staphylococcus gallinarum	2	4	0	2	0	0
955	Bacteria	Candidatus Saccharibacteria	Unknown	Unknown	Unknown	Candidatus Saccharimonas	Candidatus Saccharimonas aalborgensis	16	4	14	12	4	52
956	Bacteria	Proteobacteria	Gammaproteobacteria	Pseudomonadales	Pseudomonadaceae	Pseudomonas	Pseudomonas extremaustralis	4	6	0	418	42	2
957	Bacteria	Proteobacteria	Gammaproteobacteria	Xanthomonadales	Xanthomonadaceae	Luteimonas	Luteimonas tolerans	4	2	4	2	0	14
958	Bacteria	Actinobacteria	Actinobacteria	Streptomycetales	Streptomycetaceae	Streptomyces	Streptomyces albus	32	20	14	50	14	26
959	Bacteria	Proteobacteria	Alphaproteobacteria	Pelagibacterales	Unknown	Candidatus Fonsibacter	Candidatus Fonsibacter ubiquis	0	0	2	2	0	0
960	Bacteria	Proteobacteria	Alphaproteobacteria	Rhodospirillales	Unknown	Elioraea	Elioraea tepidiphila	24	6	6	16	0	10
961	Bacteria	Proteobacteria	Deltaproteobacteria	Desulfovibrionales	Desulfonatronaceae	Desulfonatronum	Desulfonatronum thiosulfatophilum	44	8	12	8	6	26
962	Bacteria	Firmicutes	Bacilli	Lactobacillales	Lactobacillaceae	Lactobacillus	Lactobacillus kefiranofaciens	144	146	214	274	16	76
963	Bacteria	Proteobacteria	Gammaproteobacteria	Pseudomonadales	Pseudomonadaceae	Pseudomonas	Pseudomonas viridiflava	2	0	2	200	8	16
964	Bacteria	Firmicutes	Clostridia	Clostridiales	Clostridiaceae	Clostridium	Clostridium kluyveri	432	92	396	132	66	74
965	Bacteria	Proteobacteria	Gammaproteobacteria	Cellvibrionales	Porticoccaceae	Porticoccus	Porticoccus hydrocarbonoclasticus	2	0	2	2	0	0
966	Bacteria	Firmicutes	Erysipelotrichia	Erysipelotrichales	Erysipelotrichaceae	Faecalicoccus	Faecalicoccus pleomorphus	7206	8446	428	496	208	540
967	Bacteria	Fusobacteria	Fusobacteriia	Fusobacteriales	Leptotrichiaceae	Leptotrichia	Leptotrichia buccalis	0	6	14	12	84	2
968	Bacteria	Actinobacteria	Actinobacteria	Corynebacteriales	Corynebacteriaceae	Corynebacterium	Corynebacterium mastitidis	26	28	8	28	14	108
969	Bacteria	Fusobacteria	Fusobacteriia	Fusobacteriales	Fusobacteriaceae	Fusobacterium	Fusobacterium hwasookii	12	2	36	10	3096	16
970	Bacteria	Proteobacteria	Epsilonproteobacteria	Unknown	Unknown	Sulfurovum	Sulfurovum lithotrophicum	0	0	2	6	0	14
971	Bacteria	Proteobacteria	Betaproteobacteria	Burkholderiales	Oxalobacteraceae	Janthinobacterium	Janthinobacterium sp. B9-8	6	0	6	6	2	0
972	Bacteria	Actinobacteria	Actinobacteria	Corynebacteriales	Corynebacteriaceae	Corynebacterium	Corynebacterium provencense	10	6	2	14	2	24
973	Bacteria	Actinobacteria	Actinobacteria	Bifidobacteriales	Bifidobacteriaceae	Scardovia	Scardovia wiggsiae	8	8	2	2	0	76
974	Bacteria	Bacteroidetes	Cytophagia	Cytophagales	Cytophagaceae	Spirosoma	Spirosoma aerolatum	80	2	14	12	6	24
975	Bacteria	Proteobacteria	Gammaproteobacteria	Chromatiales	Chromatiaceae	Nitrosococcus	Nitrosococcus halophilus	0	0	0	0	2	0
976	Bacteria	Proteobacteria	Betaproteobacteria	Burkholderiales	Comamonadaceae	Acidovorax	Acidovorax sp. NA3	4	2	4	0	2	4
977	Bacteria	Deferribacteres	Deferribacteres	Deferribacterales	Deferribacteraceae	Deferribacter	Deferribacter desulfuricans	12	26	10	6	4	18
978	Bacteria	Firmicutes	Bacilli	Lactobacillales	Streptococcaceae	Streptococcus	Streptococcus dysgalactiae	184	32	190	58	52	24
979	Bacteria	Proteobacteria	Gammaproteobacteria	Enterobacterales	Pectobacteriaceae	Pectobacterium	Pectobacterium wasabiae	0	4	0	8	8	0
980	Bacteria	Proteobacteria	Gammaproteobacteria	Enterobacterales	Enterobacteriaceae	Klebsiella	Klebsiella variicola	24	6	6	312	490	8
981	Bacteria	Actinobacteria	Actinobacteria	Corynebacteriales	Corynebacteriaceae	Corynebacterium	Corynebacterium sphenisci	68	50	34	102	0	156
982	Bacteria	Proteobacteria	Gammaproteobacteria	Unknown	Unknown	Thiohalorhabdus	Thiohalorhabdus denitrificans	40	32	16	46	0	42
983	Bacteria	Proteobacteria	Alphaproteobacteria	Rhodospirillales	Rhodospirillaceae	Magnetospira	Magnetospira sp. QH-2	6	2	4	6	0	30
984	Bacteria	Cyanobacteria	Unknown	Nostocales	Nostocaceae	Nostoc	Nostoc calcicola	0	0	0	2	0	0
985	Bacteria	Firmicutes	Bacilli	Bacillales	Bacillaceae	Bacillus	Bacillus gibsonii	0	0	0	0	0	4
986	Bacteria	Proteobacteria	Gammaproteobacteria	Alteromonadales	Pseudoalteromonadaceae	Pseudoalteromonas	Pseudoalteromonas translucida	4	0	0	0	0	4
987	Bacteria	Deinococcus-Thermus	Deinococci	Thermales	Thermaceae	Marinithermus	Marinithermus hydrothermalis	40	24	2	24	4	22
988	Bacteria	Firmicutes	Clostridia	Thermoanaerobacterales	Thermoanaerobacteraceae	Thermoanaerobacter	Thermoanaerobacter uzonensis	8	8	0	2	10	2
989	Bacteria	Actinobacteria	Coriobacteriia	Coriobacteriales	Atopobiaceae	Libanicoccus	Libanicoccus massiliensis	3126	1098	2146	2006	702	632
990	Bacteria	Actinobacteria	Actinobacteria	Streptomycetales	Streptomycetaceae	Streptomyces	Streptomyces capitiformicae	10	4	2	10	8	4
991	Bacteria	Bacteroidetes	Flavobacteriia	Flavobacteriales	Flavobacteriaceae	Formosa	Formosa sp. Hel1_31_208	4	0	2	8	2	6
992	Bacteria	Proteobacteria	Betaproteobacteria	Burkholderiales	Comamonadaceae	Hydrogenophaga	Hydrogenophaga pseudoflava	6	0	6	22	12	14
993	Bacteria	Proteobacteria	Alphaproteobacteria	Rhodobacterales	Rhodobacteraceae	Sulfitobacter	Sulfitobacter mediterraneus	0	2	2	0	0	4
994	Bacteria	Proteobacteria	Deltaproteobacteria	Desulfovibrionales	Desulfovibrionaceae	Desulfovibrio	Desulfovibrio longus	216	70	44	54	20	98
995	Bacteria	Firmicutes	Clostridia	Clostridiales	Lachnospiraceae	Butyrivibrio	Butyrivibrio fibrisolvens	190	126	2556	2308	618	4448
996	Bacteria	Candidatus Melainabacteria	Unknown	Unknown	Unknown	Unknown	Candidatus Melainabacteria bacterium MEL.A1	4860	412	704	1384	210	178
997	Bacteria	Actinobacteria	Actinobacteria	Corynebacteriales	Gordoniaceae	Gordonia	Gordonia sp. YC-JH1	6	14	2	16	0	24
998	Bacteria	Proteobacteria	Gammaproteobacteria	Oceanospirillales	Oceanospirillaceae	Marinomonas	Marinomonas sp. MWYL1	0	0	2	0	0	0
999	Bacteria	Proteobacteria	Gammaproteobacteria	Enterobacterales	Morganellaceae	Providencia	Providencia heimbachae	4	4	0	2	262	6
1000	Bacteria	Proteobacteria	Alphaproteobacteria	Rhizobiales	Phyllobacteriaceae	Pseudaminobacter	Pseudaminobacter manganicus	4	0	2	24	12	6
1001	Bacteria	Firmicutes	Erysipelotrichia	Erysipelotrichales	Erysipelotrichaceae	Absiella	Absiella dolichum	1000	1054	292	262	9856	106
1002	Bacteria	Proteobacteria	Gammaproteobacteria	Enterobacterales	Enterobacteriaceae	Mangrovibacter	Mangrovibacter phragmitis	4	0	6	30	1118	10
1003	Bacteria	Proteobacteria	Alphaproteobacteria	Sphingomonadales	Sphingomonadaceae	Sphingomonas	Sphingomonas mali	2	0	0	14	0	8
1004	Bacteria	Proteobacteria	Gammaproteobacteria	Vibrionales	Vibrionaceae	Vibrio	Vibrio tubiashii	0	0	4	0	0	4
1005	Bacteria	Proteobacteria	Betaproteobacteria	Burkholderiales	Alcaligenaceae	Pelistega	Pelistega indica	0	0	10	0	2	2
1006	Bacteria	Actinobacteria	Actinobacteria	Corynebacteriales	Nocardiaceae	Nocardia	Nocardia niwae	0	2	0	0	0	10
1007	Bacteria	Actinobacteria	Actinobacteria	Micrococcales	Microbacteriaceae	Cnuibacter	Cnuibacter physcomitrellae	6	10	4	10	60	14
1008	Bacteria	Firmicutes	Bacilli	Lactobacillales	Lactobacillaceae	Lactobacillus	Lactobacillus saniviri	2	8	2	2	10	6
1009	Bacteria	Bacteroidetes	Unknown	Bacteroidetes Order II. Incertae sedis	Rhodothermaceae	Salisaeta	Salisaeta longa	26	6	8	24	0	14
1010	Bacteria	Proteobacteria	Gammaproteobacteria	Methylococcales	Methylococcaceae	Methylosarcina	Methylosarcina lacus	0	2	2	6	0	0
1011	Bacteria	Actinobacteria	Actinobacteria	Micrococcales	Intrasporangiaceae	Knoellia	Knoellia flava	8	4	12	0	8	4
1012	Bacteria	Proteobacteria	Alphaproteobacteria	Rhodospirillales	Acetobacteraceae	Roseomonas	Roseomonas cervicalis	10	8	6	14	0	4
1013	Bacteria	Proteobacteria	Gammaproteobacteria	Xanthomonadales	Xanthomonadaceae	Lysobacter	Lysobacter defluvii	18	16	4	38	0	34
1014	Bacteria	Bacteroidetes	Bacteroidia	Bacteroidales	Porphyromonadaceae	Porphyromonas	Porphyromonas asaccharolytica	438	124	556	1268	380	2254
1015	Bacteria	Firmicutes	Bacilli	Lactobacillales	Leuconostocaceae	Fructobacillus	Fructobacillus ficulneus	0	2	16	0	0	6
1016	Bacteria	Firmicutes	Bacilli	Bacillales	Bacillaceae	Salibacterium	Salibacterium halotolerans	6	0	18	12	8	10
1017	Bacteria	Proteobacteria	Betaproteobacteria	Burkholderiales	Burkholderiaceae	Burkholderia	Burkholderia mallei	20	10	4	16	30	8
1018	Bacteria	Proteobacteria	Alphaproteobacteria	Rhodobacterales	Rhodobacteraceae	Salinihabitans	Salinihabitans flavidus	4	0	8	10	2	10
1019	Bacteria	Actinobacteria	Actinobacteria	Corynebacteriales	Corynebacteriaceae	Corynebacterium	Corynebacterium glucuronolyticum	2	0	2	6	0	18
1020	Bacteria	Actinobacteria	Actinobacteria	Propionibacteriales	Propionibacteriaceae	Cutibacterium	Cutibacterium avidum	20	4	10	40	40	22
1021	Bacteria	Proteobacteria	Alphaproteobacteria	Rhodospirillales	Acetobacteraceae	Acetobacter	Acetobacter persici	2	2	0	2	0	10
1022	Bacteria	Proteobacteria	Epsilonproteobacteria	Campylobacterales	Campylobacteraceae	Campylobacter	Campylobacter sp. RM16704	16	8	6	0	0	0
1023	Bacteria	Deinococcus-Thermus	Deinococci	Deinococcales	Deinococcaceae	Deinococcus	Deinococcus frigens	20	8	4	10	0	4
1024	Bacteria	Proteobacteria	Gammaproteobacteria	Legionellales	Legionellaceae	Legionella	Legionella oakridgensis	0	2	2	4	0	2
1025	Bacteria	Actinobacteria	Actinobacteria	Micrococcales	Microbacteriaceae	Cryobacterium	Cryobacterium arcticum	6	10	6	24	958	8
1026	Bacteria	Proteobacteria	Gammaproteobacteria	Aeromonadales	Aeromonadaceae	Aeromonas	Aeromonas sp. ASNIH4	12	52	8	6	0	22
1027	Bacteria	Proteobacteria	Gammaproteobacteria	Enterobacterales	Enterobacteriaceae	Unknown	Enterobacteriaceae bacterium strain FGI 57	24	18	322	5136	2708	1240
1028	Bacteria	Actinobacteria	Actinobacteria	Micromonosporales	Micromonosporaceae	Actinoplanes	Actinoplanes utahensis	4	10	6	10	2	0
1029	Bacteria	Proteobacteria	Gammaproteobacteria	Alteromonadales	Pseudoalteromonadaceae	Pseudoalteromonas	Pseudoalteromonas luteoviolacea	2	2	4	2	6	4
1030	Bacteria	Actinobacteria	Actinobacteria	Streptomycetales	Streptomycetaceae	Streptomyces	Streptomyces sp. 769	2	6	0	8	0	14
1031	Bacteria	Unknown	Unknown	Unknown	Unknown	Unknown	bacterium 336/3	18	0	18	2	6	4
1032	Bacteria	Proteobacteria	Alphaproteobacteria	Rhizobiales	Bartonellaceae	Bartonella	Bartonella australis	0	0	0	0	0	2
1033	Bacteria	Proteobacteria	Alphaproteobacteria	Rhodospirillales	Acetobacteraceae	Acetobacter	Acetobacter okinawensis	4	0	0	0	0	0
1034	Bacteria	Bacteroidetes	Flavobacteriia	Flavobacteriales	Flavobacteriaceae	Lutibacter	Lutibacter oricola	4	14	4	2	4	2
1035	Bacteria	Actinobacteria	Actinobacteria	Pseudonocardiales	Pseudonocardiaceae	Crossiella	Crossiella equi	38	10	10	2	10	8
1036	Bacteria	Proteobacteria	Epsilonproteobacteria	Campylobacterales	Campylobacteraceae	Arcobacter	Arcobacter cryaerophilus	2	4	2	0	0	6
1037	Bacteria	Proteobacteria	Alphaproteobacteria	Rhizobiales	Rhizobiaceae	Rhizobium	Rhizobium sp. NXC14	8	4	4	2	6	10
1038	Bacteria	Chlamydiae	Chlamydiia	Chlamydiales	Chlamydiaceae	Chlamydia	Chlamydia pneumoniae	0	0	2	0	0	0
1039	Bacteria	Firmicutes	Clostridia	Thermoanaerobacterales	Thermoanaerobacterales Family III. Incertae Sedis	Caldicellulosiruptor	Caldicellulosiruptor kronotskyensis	2	0	6	6	4	18
1040	Bacteria	Proteobacteria	Gammaproteobacteria	Enterobacterales	Enterobacteriaceae	Cedecea	Cedecea neteri	10	4	36	264	2170	64
1041	Bacteria	Bacteroidetes	Flavobacteriia	Flavobacteriales	Unknown	Unknown	Candidatus Uzinura diaspidicola	0	0	0	2	0	0
1042	Bacteria	Proteobacteria	Alphaproteobacteria	Sphingomonadales	Sphingomonadaceae	Sphingopyxis	Sphingopyxis fribergensis	10	0	6	6	0	6
1043	Bacteria	Bacteroidetes	Bacteroidia	Bacteroidales	Bacteroidaceae	Bacteroides	Bacteroides paurosaccharolyticus	7442	834	726	1398	5116	492
1044	Bacteria	Proteobacteria	Gammaproteobacteria	Aeromonadales	Aeromonadaceae	Aeromonas	Aeromonas molluscorum	6	32	6	10	10	8
1045	Bacteria	Proteobacteria	Gammaproteobacteria	Aeromonadales	Aeromonadaceae	Aeromonas	Aeromonas sp. O23A	10	702	0	0	0	0
1046	Bacteria	Bacteroidetes	Bacteroidia	Bacteroidales	Rikenellaceae	Alistipes	Alistipes inops	545914	785298	900	1244	488	2838
1047	Bacteria	Proteobacteria	Gammaproteobacteria	Enterobacterales	Enterobacteriaceae	Enterobacter	Enterobacter ludwigii	0	14	0	2	1798	14
1048	Bacteria	Actinobacteria	Actinobacteria	Corynebacteriales	Mycobacteriaceae	Mycobacterium	Mycobacterium haemophilum	2	0	2	0	2	2
1049	Bacteria	Firmicutes	Clostridia	Clostridiales	Ruminococcaceae	Phocea	Phocea massiliensis	11324	11232	1202	3494	4886	2106
1050	Bacteria	Actinobacteria	Actinobacteria	Actinomycetales	Actinomycetaceae	Actinomyces	Actinomyces massiliensis	56	6	8	38	16	44
1051	Bacteria	Verrucomicrobia	Methylacidiphilae	Methylacidiphilales	Methylacidiphilaceae	Methylacidiphilum	Methylacidiphilum infernorum	0	0	0	0	0	6
1052	Bacteria	Actinobacteria	Actinobacteria	Micromonosporales	Micromonosporaceae	Micromonospora	Micromonospora sediminicola	4	0	2	6	0	0
1053	Bacteria	Proteobacteria	Alphaproteobacteria	Rhizobiales	Rhodobiaceae	Afifella	Afifella marina	6	20	6	6	0	4
1054	Bacteria	Actinobacteria	Actinobacteria	Micrococcales	Microbacteriaceae	Leifsonia	Leifsonia sp. 157MF	4	2	2	2	8	2
1055	Bacteria	Proteobacteria	Gammaproteobacteria	Enterobacterales	Enterobacteriaceae	Candidatus Riesia	Candidatus Riesia sp. GBBU	0	0	0	0	2	0
1056	Bacteria	Bacteroidetes	Flavobacteriia	Flavobacteriales	Flavobacteriaceae	Polaribacter	Polaribacter sp. BM10	8	2	6	4	8	2
1057	Bacteria	Proteobacteria	Gammaproteobacteria	Thiotrichales	Piscirickettsiaceae	Cycloclasticus	Cycloclasticus zancles	0	0	2	2	0	0
1058	Bacteria	Firmicutes	Bacilli	Bacillales	Bacillaceae	Bacillus	Bacillus manliponensis	2	4	4	10	2	2
1059	Bacteria	Proteobacteria	Alphaproteobacteria	Rhizobiales	Phyllobacteriaceae	Mesorhizobium	Mesorhizobium australicum	20	6	24	26	78	14
1060	Bacteria	Proteobacteria	Gammaproteobacteria	Alteromonadales	Pseudoalteromonadaceae	Pseudoalteromonas	Pseudoalteromonas tunicata	2	2	6	40	0	0
1061	Bacteria	Firmicutes	Clostridia	Clostridiales	Clostridiaceae	Clostridium	Clostridium sartagoforme	64	14	590	154	454	10
1062	Bacteria	Bacteroidetes	Flavobacteriia	Flavobacteriales	Flavobacteriaceae	Psychroserpens	Psychroserpens burtonensis	4	0	2	4	0	0
1063	Bacteria	Actinobacteria	Actinobacteria	Micrococcales	Micrococcaceae	Enteractinococcus	Enteractinococcus helveticum	0	2	24	2	10	2
1064	Bacteria	Proteobacteria	Gammaproteobacteria	Pasteurellales	Pasteurellaceae	Aggregatibacter	Aggregatibacter aphrophilus	0	0	34	12	4	6
1065	Bacteria	Firmicutes	Bacilli	Bacillales	Bacillaceae	Bacillus	Bacillus okuhidensis	6	2	10	2	0	0
1066	Bacteria	Actinobacteria	Actinobacteria	Micrococcales	Intrasporangiaceae	Intrasporangium	Intrasporangium oryzae	12	6	6	14	30	74
1067	Bacteria	Firmicutes	Bacilli	Lactobacillales	Lactobacillaceae	Lactobacillus	Lactobacillus allii	32	12	2	0	0	10
1068	Bacteria	Firmicutes	Negativicutes	Veillonellales	Veillonellaceae	Megasphaera	Megasphaera elsdenii	300326	3568	97766	16464	1438	1346
1069	Bacteria	Actinobacteria	Actinobacteria	Corynebacteriales	Mycobacteriaceae	Mycobacterium	Mycobacterium simiae	2	0	4	2	0	6
1070	Bacteria	Proteobacteria	Gammaproteobacteria	Pseudomonadales	Pseudomonadaceae	Pseudomonas	Pseudomonas sp. HLS-6	0	0	4	230	30	2
1071	Bacteria	Proteobacteria	Alphaproteobacteria	Sphingomonadales	Sphingomonadaceae	Pacificimonas	Pacificimonas flava	14	10	2	18	0	10
1072	Bacteria	Proteobacteria	Alphaproteobacteria	Sphingomonadales	Sphingomonadaceae	Sphingomonas	Sphingomonas laterariae	12	4	6	18	2	2
1073	Bacteria	Actinobacteria	Actinobacteria	Micrococcales	Intrasporangiaceae	Serinicoccus	Serinicoccus chungangensis	24	20	32	4	8	28
1074	Bacteria	Firmicutes	Bacilli	Lactobacillales	Lactobacillaceae	Sharpea	Sharpea azabuensis	80	54	974	9974	130	60
1075	Bacteria	Acidobacteria	Acidobacteriia	Acidobacteriales	Acidobacteriaceae	Terriglobus	Terriglobus saanensis	18	4	14	20	4	6
1076	Bacteria	Proteobacteria	Gammaproteobacteria	Legionellales	Legionellaceae	Legionella	Legionella israelensis	0	0	0	4	0	0
1077	Bacteria	Deferribacteres	Deferribacteres	Deferribacterales	Deferribacteraceae	Calditerrivibrio	Calditerrivibrio nitroreducens	12	2	0	6	0	8
1078	Bacteria	Proteobacteria	Epsilonproteobacteria	Campylobacterales	Campylobacteraceae	Sulfurospirillum	Sulfurospirillum multivorans	2	2	4	2	8	6
1079	Bacteria	Proteobacteria	Alphaproteobacteria	Rhodobacterales	Rhodobacteraceae	Jannaschia	Jannaschia seosinensis	0	2	12	6	0	6
1080	Bacteria	Proteobacteria	Gammaproteobacteria	Oceanospirillales	Halomonadaceae	Halomonas	Halomonas sp. GT	0	0	0	0	0	6
1081	Bacteria	Proteobacteria	Gammaproteobacteria	Enterobacterales	Yersiniaceae	Serratia	Serratia sp. AS13	2	4	2	6	78	0
1082	Bacteria	Bacteroidetes	Chitinophagia	Chitinophagales	Chitinophagaceae	Niabella	Niabella aurantiaca	34	2	20	22	124	18
1083	Bacteria	Proteobacteria	Gammaproteobacteria	Vibrionales	Vibrionaceae	Vibrio	Vibrio owensii	0	0	2	0	0	0
1084	Bacteria	Proteobacteria	Gammaproteobacteria	Vibrionales	Vibrionaceae	Enterovibrio	Enterovibrio coralii	0	0	0	0	0	4
1085	Bacteria	Firmicutes	Clostridia	Clostridiales	Peptostreptococcaceae	Clostridioides	Clostridioides difficile	30716	19172	6080	5370	12732	1918
1086	Bacteria	Firmicutes	Clostridia	Clostridiales	Ruminococcaceae	Ruminococcus	Ruminococcus gauvreauii	1234	1722	484	1124	566	4830
1087	Bacteria	Proteobacteria	Gammaproteobacteria	Xanthomonadales	Xanthomonadaceae	Xanthomonas	Xanthomonas citri	54	16	30	62	18	18
1088	Bacteria	Proteobacteria	Gammaproteobacteria	Pseudomonadales	Pseudomonadaceae	Pseudomonas	Pseudomonas simiae	20	60	0	106	22	6
1089	Bacteria	Proteobacteria	Gammaproteobacteria	Aeromonadales	Aeromonadaceae	Aeromonas	Aeromonas fluvialis	4	112	16	6	2	6
1090	Bacteria	Bacteroidetes	Saprospiria	Saprospirales	Saprospiraceae	Saprospira	Saprospira grandis	22	0	14	20	0	12
1091	Bacteria	Proteobacteria	Gammaproteobacteria	Pseudomonadales	Moraxellaceae	Acinetobacter	Acinetobacter haemolyticus	2	92	2	374	10	4
1092	Bacteria	Actinobacteria	Actinobacteria	Streptomycetales	Streptomycetaceae	Streptomyces	Streptomyces katrae	12	18	2	12	0	8
1093	Bacteria	Actinobacteria	Actinobacteria	Streptosporangiales	Thermomonosporaceae	Actinomadura	Actinomadura meyerae	4	12	4	8	0	8
1094	Bacteria	Proteobacteria	Betaproteobacteria	Burkholderiales	Comamonadaceae	Rhodoferax	Rhodoferax ferrireducens	4	0	20	40	0	4
1095	Bacteria	Spirochaetes	Spirochaetia	Spirochaetales	Borreliaceae	Borreliella	Borreliella afzelii	0	0	2	10	0	4
1096	Bacteria	Actinobacteria	Actinobacteria	Actinomycetales	Actinomycetaceae	Actinobaculum	Actinobaculum massiliense	6	8	6	4	0	14
1097	Bacteria	Firmicutes	Bacilli	Lactobacillales	Streptococcaceae	Streptococcus	Streptococcus marmotae	50	2	38	30	10	66
1098	Bacteria	Actinobacteria	Actinobacteria	Corynebacteriales	Gordoniaceae	Gordonia	Gordonia sihwensis	0	4	2	0	10	4
1099	Bacteria	Actinobacteria	Actinobacteria	Streptomycetales	Streptomycetaceae	Streptomyces	Streptomyces roseochromogenus	2	0	2	10	0	8
1100	Bacteria	Proteobacteria	Gammaproteobacteria	Enterobacterales	Enterobacteriaceae	Siccibacter	Siccibacter turicensis	20	48	92	106	326	218
1101	Bacteria	Deferribacteres	Deferribacteres	Deferribacterales	Deferribacteraceae	Denitrovibrio	Denitrovibrio acetiphilus	2	0	2	0	0	2
1102	Bacteria	Firmicutes	Bacilli	Lactobacillales	Leuconostocaceae	Leuconostoc	Leuconostoc garlicum	4	4	6	6	0	18
1103	Bacteria	Actinobacteria	Actinobacteria	Micrococcales	Micrococcaceae	Glutamicibacter	Glutamicibacter mysorens	6	18	68	50	220	228
1104	Bacteria	Actinobacteria	Actinobacteria	Bifidobacteriales	Bifidobacteriaceae	Bifidobacterium	Bifidobacterium stellenboschense	506	248	140	414	22	52
1105	Bacteria	Tenericutes	Mollicutes	Entomoplasmatales	Entomoplasmataceae	Entomoplasma	Entomoplasma somnilux	8	10	4	12	2	0
1106	Bacteria	Actinobacteria	Actinobacteria	Bifidobacteriales	Bifidobacteriaceae	Bifidobacterium	Bifidobacterium gallinarum	446596	232072	54	468	34	214
1107	Bacteria	Bacteroidetes	Bacteroidia	Bacteroidales	Prevotellaceae	Prevotella	Prevotella ihumii	6114	1286	36256	17240	3614	456
1108	Bacteria	Proteobacteria	Gammaproteobacteria	Oceanospirillales	Halomonadaceae	Halomonas	Halomonas utahensis	28	0	6	18	0	4
1109	Bacteria	Tenericutes	Mollicutes	Mycoplasmatales	Mycoplasmataceae	Mycoplasma	Mycoplasma alkalescens	14	4	8	2	0	24
1110	Bacteria	Chlorobi	Chlorobia	Chlorobiales	Chlorobiaceae	Chlorobaculum	Chlorobaculum parvum	16	12	16	18	0	56
1111	Bacteria	Fusobacteria	Fusobacteriia	Fusobacteriales	Fusobacteriaceae	Fusobacterium	Fusobacterium periodonticum	28	14	108	28	9826	8
1112	Bacteria	Proteobacteria	Alphaproteobacteria	Sphingomonadales	Erythrobacteraceae	Altererythrobacter	Altererythrobacter epoxidivorans	6	4	2	6	0	4
1113	Bacteria	Actinobacteria	Coriobacteriia	Coriobacteriales	Coriobacteriaceae	Collinsella	Collinsella intestinalis	1026	162	184	462	629078	236
1114	Bacteria	Actinobacteria	Actinobacteria	Streptomycetales	Streptomycetaceae	Streptacidiphilus	Streptacidiphilus oryzae	6	4	2	10	0	2
1115	Bacteria	Proteobacteria	Gammaproteobacteria	Pseudomonadales	Pseudomonadaceae	Pseudomonas	Pseudomonas yamanorum	2	6	6	306	20	0
1116	Bacteria	Proteobacteria	Betaproteobacteria	Neisseriales	Neisseriaceae	Neisseria	Neisseria wadsworthii	12	8	2	2	0	4
1117	Bacteria	Firmicutes	Bacilli	Lactobacillales	Lactobacillaceae	Lactobacillus	Lactobacillus heilongjiangensis	2	2	18	16	0	2
1118	Bacteria	Firmicutes	Clostridia	Clostridiales	Eubacteriaceae	Eubacterium	[Eubacterium] eligens	344	296	3820	41962	678	2738
1119	Bacteria	Proteobacteria	Alphaproteobacteria	Sphingomonadales	Erythrobacteraceae	Porphyrobacter	Porphyrobacter sp. LM 6	0	4	10	16	0	2
1120	Bacteria	Actinobacteria	Actinobacteria	Streptomycetales	Streptomycetaceae	Streptomyces	Streptomyces roseoverticillatus	2	4	4	2	4	2
1121	Bacteria	Proteobacteria	Betaproteobacteria	Burkholderiales	Burkholderiaceae	Burkholderia	Burkholderia sp. AD24	18	8	10	8	12	6
1122	Bacteria	Proteobacteria	Alphaproteobacteria	Kiloniellales	Kiloniellaceae	Kiloniella	Kiloniella spongiae	0	0	6	2	6	6
1123	Bacteria	Proteobacteria	Gammaproteobacteria	Alteromonadales	Shewanellaceae	Shewanella	Shewanella sp. ANA-3	2	0	0	0	0	2
1124	Bacteria	Proteobacteria	Gammaproteobacteria	Oceanospirillales	Halomonadaceae	Candidatus Portiera	Candidatus Portiera aleyrodidarum	8	4	0	0	0	0
1125	Bacteria	Actinobacteria	Actinobacteria	Streptomycetales	Streptomycetaceae	Streptomyces	Streptomyces pluripotens	6	2	2	10	0	16
1126	Bacteria	Actinobacteria	Actinobacteria	Micrococcales	Microbacteriaceae	Herbiconiux	Herbiconiux solani	4	2	8	24	114	0
1127	Bacteria	Actinobacteria	Actinobacteria	Streptosporangiales	Nocardiopsaceae	Marinactinospora	Marinactinospora thermotolerans	14	6	2	2	6	20
1128	Bacteria	Firmicutes	Clostridia	Clostridiales	Ruminococcaceae	Ruminococcus	Ruminococcus albus	484	472	1188	2952	132	1216
1129	Bacteria	Firmicutes	Clostridia	Clostridiales	Ruminococcaceae	Provencibacterium	Provencibacterium massiliense	40236	37100	1854	3720	616	3078
1130	Bacteria	Firmicutes	Bacilli	Bacillales	Planococcaceae	Rummeliibacillus	Rummeliibacillus stabekisii	58	10	36	10	10	12
1131	Bacteria	Chloroflexi	Dehalococcoidia	Dehalococcoidales	Dehalococcoidaceae	Dehalococcoides	Dehalococcoides mccartyi	126	156	1628	1460	4	146
1132	Bacteria	Firmicutes	Bacilli	Bacillales	Bacillaceae	Bacillus	Bacillus sp. JS	0	2	0	0	0	2
1133	Bacteria	Chloroflexi	Anaerolineae	Anaerolineales	Anaerolineaceae	Bellilinea	Bellilinea caldifistulae	4	8	4	2	0	0
1134	Bacteria	Cyanobacteria	Unknown	Synechococcales	Leptolyngbyaceae	Leptolyngbya	Leptolyngbya boryana	2	0	0	8	0	0
1135	Bacteria	Firmicutes	Bacilli	Lactobacillales	Lactobacillaceae	Lactobacillus	Lactobacillus ceti	20	6	14	8	0	178
1136	Bacteria	Firmicutes	Bacilli	Bacillales	Bacillaceae	Bacillus	Bacillus testis	6	4	4	16	0	12
1137	Bacteria	Proteobacteria	Alphaproteobacteria	Sphingomonadales	Sphingomonadaceae	Citromicrobium	Citromicrobium bathyomarinum	0	0	4	28	0	2
1138	Bacteria	Proteobacteria	Gammaproteobacteria	Xanthomonadales	Xanthomonadaceae	Thermomonas	Thermomonas hydrothermalis	14	8	16	10	28	18
1139	Bacteria	Bacteroidetes	Flavobacteriia	Flavobacteriales	Flavobacteriaceae	Robiginitalea	Robiginitalea biformata	90	44	30	48	18	78
1140	Bacteria	Proteobacteria	Betaproteobacteria	Burkholderiales	Alcaligenaceae	Basilea	Basilea psittacipulmonis	30	12	18	8	8	12
1141	Bacteria	Proteobacteria	Gammaproteobacteria	Alteromonadales	Alteromonadaceae	Marinobacter	Marinobacter mobilis	30	0	4	14	0	6
1142	Bacteria	Proteobacteria	Gammaproteobacteria	Enterobacterales	Enterobacteriaceae	Enterobacter	Enterobacter xiangfangensis	0	8	0	6	46	0
1143	Bacteria	Actinobacteria	Actinobacteria	Micromonosporales	Micromonosporaceae	Micromonospora	Micromonospora inositola	6	4	0	10	4	6
1144	Bacteria	Proteobacteria	Gammaproteobacteria	Oceanospirillales	Halomonadaceae	Halomonas	Halomonas elongata	4	6	8	10	0	8
1145	Bacteria	Firmicutes	Clostridia	Halanaerobiales	Halanaerobiaceae	Halanaerobium	Halanaerobium congolense	0	0	0	2	0	2
1146	Bacteria	Bacteroidetes	Flavobacteriia	Flavobacteriales	Flavobacteriaceae	Flavobacterium	Flavobacterium rivuli	10	0	12	8	2	12
1147	Bacteria	Firmicutes	Bacilli	Bacillales	Bacillaceae	Bacillus	Bacillus korlensis	4	0	2	6	2	0
1148	Bacteria	Bacteroidetes	Sphingobacteriia	Sphingobacteriales	Sphingobacteriaceae	Pedobacter	Pedobacter ginsengisoli	2	2	2	16	2	14
1149	Bacteria	Proteobacteria	Alphaproteobacteria	Rhizobiales	Bradyrhizobiaceae	Bosea	Bosea lupini	4	4	10	20	14	10
1150	Bacteria	Proteobacteria	Betaproteobacteria	Burkholderiales	Oxalobacteraceae	Massilia	Massilia alkalitolerans	36	4	10	8	32	48
1151	Bacteria	Bacteroidetes	Chitinophagia	Chitinophagales	Chitinophagaceae	Chitinophaga	Chitinophaga pinensis	68	6	20	26	30	26
1152	Bacteria	Firmicutes	Bacilli	Bacillales	Bacillaceae	Halobacillus	Halobacillus kuroshimensis	2	0	2	0	0	6
1153	Bacteria	Proteobacteria	Betaproteobacteria	Burkholderiales	Burkholderiaceae	Burkholderia	Burkholderia sp. OLGA172	20	12	4	2	36	6
1154	Bacteria	Proteobacteria	Alphaproteobacteria	Rhizobiales	Hyphomicrobiaceae	Devosia	Devosia soli	14	6	4	20	10	18
1155	Bacteria	Actinobacteria	Actinobacteria	Corynebacteriales	Tsukamurellaceae	Tsukamurella	Tsukamurella paurometabola	2	2	6	8	0	2
1156	Bacteria	Proteobacteria	Alphaproteobacteria	Rhodospirillales	Rhodospirillaceae	Skermanella	Skermanella stibiiresistens	28	4	10	24	2	10
1157	Bacteria	Actinobacteria	Actinobacteria	Corynebacteriales	Nocardiaceae	Nocardia	Nocardia cummidelens	2	0	0	0	0	0
1158	Bacteria	Proteobacteria	Gammaproteobacteria	Cellvibrionales	Microbulbiferaceae	Microbulbifer	Microbulbifer yueqingensis	12	4	4	12	24	12
1159	Bacteria	Proteobacteria	Gammaproteobacteria	Pasteurellales	Pasteurellaceae	Gallibacterium	Gallibacterium anatis	2698	2110	430	10	30	2
1160	Bacteria	Actinobacteria	Actinobacteria	Propionibacteriales	Propionibacteriaceae	Tessaracoccus	Tessaracoccus massiliensis	8	26	328	30	6	74
1161	Bacteria	Bacteroidetes	Flavobacteriia	Flavobacteriales	Unknown	Candidatus Walczuchella	Candidatus Walczuchella monophlebidarum	0	0	0	0	0	2
1162	Bacteria	Actinobacteria	Coriobacteriia	Coriobacteriales	Coriobacteriaceae	Collinsella	Collinsella ihuae	20712	1018	418	1386	1684	758
1163	Bacteria	Chlorobi	Chlorobia	Chlorobiales	Chlorobiaceae	Chlorobium	Chlorobium phaeobacteroides	16	6	2	4	6	34
1164	Bacteria	Proteobacteria	Alphaproteobacteria	Sphingomonadales	Erythrobacteraceae	Croceicoccus	Croceicoccus mobilis	8	2	0	2	0	6
1165	Bacteria	Actinobacteria	Actinobacteria	Propionibacteriales	Propionibacteriaceae	Propionimicrobium	Propionimicrobium sp. Marseille-P3275	306	140	4	16	50	4
1166	Bacteria	Bacteroidetes	Bacteroidia	Bacteroidales	Prevotellaceae	Prevotella	Prevotella shahii	6740	10	3982	5424	854	690
1167	Bacteria	Proteobacteria	Alphaproteobacteria	Sphingomonadales	Erythrobacteraceae	Croceicoccus	Croceicoccus naphthovorans	8	0	8	10	2	8
1168	Bacteria	Actinobacteria	Actinobacteria	Micrococcales	Microbacteriaceae	Microbacterium	Microbacterium indicum	0	14	0	6	16	4
1169	Bacteria	Bacteroidetes	Flavobacteriia	Flavobacteriales	Flavobacteriaceae	Flaviramulus	Flaviramulus basaltis	2	0	0	4	2	0
1170	Bacteria	Firmicutes	Bacilli	Bacillales	Listeriaceae	Listeria	Listeria innocua	40	6	4	4	10	12
1171	Bacteria	Firmicutes	Clostridia	Clostridiales	Lachnospiraceae	Niameybacter	Niameybacter massiliensis	106	44	322	50	74	122
1172	Bacteria	Actinobacteria	Actinobacteria	Micrococcales	Microbacteriaceae	Microbacterium	Microbacterium foliorum	8	2	6	142	12	28
1173	Bacteria	Firmicutes	Clostridia	Clostridiales	Lachnospiraceae	Johnsonella	Johnsonella ignava	2638	1838	510	4712	528	1740
1174	Bacteria	Proteobacteria	Alphaproteobacteria	Rhodobacterales	Rhodobacteraceae	Ketogulonicigenium	Ketogulonicigenium vulgare	8	6	2	8	0	6
1175	Bacteria	Proteobacteria	Deltaproteobacteria	Desulfobacterales	Desulfobulbaceae	Desulfobulbus	Desulfobulbus propionicus	38	12	22	68	0	22
1176	Bacteria	Bacteroidetes	Flavobacteriia	Flavobacteriales	Flavobacteriaceae	Chryseobacterium	Chryseobacterium piperi	14	2	4	8	12	6
1177	Bacteria	Actinobacteria	Actinobacteria	Corynebacteriales	Corynebacteriaceae	Corynebacterium	Corynebacterium stationis	448	46	1524	6	10	6
1178	Bacteria	Actinobacteria	Actinobacteria	Candidatus Nanopelagicales	Unknown	Candidatus Planktophila	Candidatus Planktophila limnetica	0	2	0	0	0	2
1179	Bacteria	Proteobacteria	Alphaproteobacteria	Rhizobiales	Bradyrhizobiaceae	Bradyrhizobium	Bradyrhizobium japonicum	38	10	26	334	102	38
1180	Bacteria	Chloroflexi	Chloroflexia	Chloroflexales	Roseiflexaceae	Roseiflexus	Roseiflexus sp. RS-1	4	22	2	12	0	4
1181	Bacteria	Actinobacteria	Actinobacteria	Frankiales	Frankiaceae	Frankia	Frankia casuarinae	2	8	0	4	0	2
1182	Bacteria	Firmicutes	Bacilli	Lactobacillales	Streptococcaceae	Streptococcus	Streptococcus pseudoporcinus	24	8	20	98	0	88
1183	Bacteria	Firmicutes	Clostridia	Halanaerobiales	Halobacteroidaceae	Orenia	Orenia metallireducens	16	30	14	12	4	2
1184	Bacteria	Firmicutes	Bacilli	Bacillales	Bacillaceae	Anaerobacillus	Anaerobacillus alkalilacustris	2	0	2	10	0	0
1185	Bacteria	Firmicutes	Clostridia	Clostridiales	Peptococcaceae	Thermincola	Thermincola ferriacetica	6	8	6	4	4	12
1186	Bacteria	Proteobacteria	Alphaproteobacteria	Rhizobiales	Rhizobiaceae	Rhizobium	Rhizobium sp. ACO-34A	4	4	4	12	8	8
1187	Bacteria	Firmicutes	Bacilli	Bacillales	Staphylococcaceae	Auricoccucs	Auricoccus indicus	24	20	16	24	42	40
1188	Bacteria	Proteobacteria	Gammaproteobacteria	Xanthomonadales	Xanthomonadaceae	Xanthomonas	Xanthomonas cassavae	2	8	6	14	12	2
1189	Bacteria	Firmicutes	Bacilli	Lactobacillales	Lactobacillaceae	Lactobacillus	Lactobacillus senmaizukei	8	6	6	2	4	4
1190	Bacteria	Proteobacteria	Alphaproteobacteria	Rhodobacterales	Rhodobacteraceae	Aestuariivita	Aestuariivita atlantica	4	0	0	6	0	4
1191	Bacteria	Firmicutes	Clostridia	Clostridiales	Peptococcaceae	Desulfotomaculum	Desulfotomaculum hydrothermale	84	26	34	72	16	72
1192	Bacteria	Proteobacteria	Alphaproteobacteria	Rhodobacterales	Rhodobacteraceae	Loktanella	Loktanella tamlensis	0	0	0	2	0	2
1193	Bacteria	Firmicutes	Bacilli	Bacillales	Staphylococcaceae	Staphylococcus	Staphylococcus carnosus	2	4	8	4	12	2
1194	Bacteria	Firmicutes	Bacilli	Lactobacillales	Streptococcaceae	Streptococcus	Streptococcus urinalis	116	10	148	44	4	58
1195	Bacteria	Proteobacteria	Alphaproteobacteria	Sphingomonadales	Sphingomonadaceae	Sphingopyxis	Sphingopyxis indica	10	6	0	2	0	12
1196	Bacteria	Actinobacteria	Actinobacteria	Bifidobacteriales	Bifidobacteriaceae	Bifidobacterium	Bifidobacterium subtile	90	64	78	1240	4	8
1197	Bacteria	Firmicutes	Clostridia	Clostridiales	Unknown	Anaerovirgula	Anaerovirgula multivorans	18	16	16	24	30	26
1198	Bacteria	Actinobacteria	Actinobacteria	Micrococcales	Micrococcaceae	Arthrobacter	Arthrobacter sp. YN	2	4	14	12	2	8
1199	Bacteria	Firmicutes	Bacilli	Lactobacillales	Streptococcaceae	Streptococcus	Streptococcus henryi	504	54	528	184	0	90
1200	Bacteria	Bacteroidetes	Flavobacteriia	Flavobacteriales	Flavobacteriaceae	Arenibacter	Arenibacter nanhaiticus	8	4	2	36	0	14
1201	Bacteria	Firmicutes	Bacilli	Bacillales	Bacillaceae	Bacillus	Bacillus thuringiensis	40	38	48	88	62	72
1202	Bacteria	Actinobacteria	Actinobacteria	Bifidobacteriales	Bifidobacteriaceae	Bifidobacterium	Bifidobacterium actinocoloniiforme	72	54	16	28	4	16
1203	Bacteria	Proteobacteria	Gammaproteobacteria	Vibrionales	Vibrionaceae	Vibrio	Vibrio anguillarum	6	0	28	88	124	40
1204	Bacteria	Firmicutes	Bacilli	Bacillales	Sporolactobacillaceae	Sporolactobacillus	Sporolactobacillus nakayamae	2	6	8	0	2	12
1205	Bacteria	Bacteroidetes	Cytophagia	Cytophagales	Flammeovirgaceae	Unknown	Flammeovirgaceae bacterium 311	58	20	18	24	14	64
1206	Bacteria	Actinobacteria	Actinobacteria	Micrococcales	Microbacteriaceae	Microbacterium	Microbacterium paraoxydans	2	2	10	24	12	2
1207	Bacteria	Proteobacteria	Gammaproteobacteria	Xanthomonadales	Xanthomonadaceae	Xanthomonas	Xanthomonas maliensis	6	0	0	10	0	2
1208	Bacteria	Proteobacteria	Deltaproteobacteria	Myxococcales	Anaeromyxobacteraceae	Anaeromyxobacter	Anaeromyxobacter dehalogenans	60	22	26	82	0	66
1209	Bacteria	Actinobacteria	Actinobacteria	Micromonosporales	Micromonosporaceae	Micromonospora	Micromonospora chokoriensis	4	0	0	14	0	18
1210	Bacteria	Cyanobacteria	Unknown	Nostocales	Nostocaceae	Trichormus	Trichormus variabilis	6	10	2	0	0	0
1211	Bacteria	Proteobacteria	Gammaproteobacteria	Pseudomonadales	Moraxellaceae	Acinetobacter	Acinetobacter rudis	0	10	0	28	0	0
1212	Bacteria	Proteobacteria	Gammaproteobacteria	Xanthomonadales	Xanthomonadaceae	Lysobacter	Lysobacter enzymogenes	30	10	10	34	0	16
1213	Bacteria	Actinobacteria	Actinobacteria	Corynebacteriales	Nocardiaceae	Rhodococcus	Rhodococcus hoagii	14	6	12	18	4	10
1214	Bacteria	Actinobacteria	Actinobacteria	Corynebacteriales	Nocardiaceae	Nocardia	Nocardia nova	2	0	0	4	12	16
1215	Bacteria	Actinobacteria	Actinobacteria	Micrococcales	Microbacteriaceae	Pseudoclavibacter	Pseudoclavibacter alba	2	0	4	4	8	10
1216	Bacteria	Firmicutes	Bacilli	Bacillales	Bacillaceae	Bacillus	Bacillus pseudofirmus	18	8	6	16	20	20
1217	Bacteria	Tenericutes	Mollicutes	Acholeplasmatales	Acholeplasmataceae	Acholeplasma	Acholeplasma axanthum	120	46	62	62	18	14
1218	Bacteria	Proteobacteria	Betaproteobacteria	Burkholderiales	Burkholderiaceae	Burkholderia	Burkholderia pseudomultivorans	4	6	2	12	6	2
1219	Bacteria	Proteobacteria	Alphaproteobacteria	Rhodobacterales	Rhodobacteraceae	Rhodobacter	Rhodobacter vinaykumarii	20	4	4	4	0	6
1220	Bacteria	Firmicutes	Clostridia	Clostridiales	Lachnospiraceae	Blautia	[Ruminococcus] gnavus	5798	3304	2666	5924	21692	6990
1221	Bacteria	Firmicutes	Bacilli	Lactobacillales	Streptococcaceae	Lactococcus	Lactococcus piscium	36	32	40	142	0	26
1222	Bacteria	Proteobacteria	Gammaproteobacteria	Vibrionales	Vibrionaceae	Vibrio	Vibrio natriegens	0	2	0	2	2	2
1223	Bacteria	Actinobacteria	Actinobacteria	Pseudonocardiales	Pseudonocardiaceae	Saccharomonospora	Saccharomonospora paurometabolica	10	22	0	0	4	6
1224	Bacteria	Actinobacteria	Actinobacteria	Corynebacteriales	Corynebacteriaceae	Corynebacterium	Corynebacterium pseudotuberculosis	0	2	6	114	8	4
1225	Bacteria	Firmicutes	Negativicutes	Selenomonadales	Selenomonadaceae	Selenomonas	Selenomonas sp. oral taxon 478	90	74	200	126	10	92
1226	Bacteria	Bacteroidetes	Cytophagia	Cytophagales	Flammeovirgaceae	Flammeovirga	Flammeovirga sp. MY04	18	0	14	22	18	4
1227	Bacteria	Proteobacteria	Gammaproteobacteria	Pseudomonadales	Pseudomonadaceae	Pseudomonas	Pseudomonas corrugata	0	4	0	172	26	4
1228	Bacteria	Proteobacteria	Deltaproteobacteria	Desulfovibrionales	Desulfovibrionaceae	Desulfovibrio	Desulfovibrio dechloracetivorans	154	116	44	88	0	140
1229	Bacteria	Actinobacteria	Actinobacteria	Micrococcales	Intrasporangiaceae	Knoellia	Knoellia subterranea	8	6	0	0	0	0
1230	Bacteria	Firmicutes	Bacilli	Lactobacillales	Lactobacillaceae	Lactobacillus	Lactobacillus hilgardii	6	8	2	0	0	14
1231	Bacteria	Proteobacteria	Gammaproteobacteria	Pseudomonadales	Pseudomonadaceae	Pseudomonas	Pseudomonas alcaligenes	14	8	16	38	24	18
1232	Bacteria	Tenericutes	Mollicutes	Mycoplasmatales	Mycoplasmataceae	Mycoplasma	Mycoplasma collis	2	0	4	4	18	144
1233	Bacteria	Cyanobacteria	Unknown	Nostocales	Nostocaceae	Nostoc	Nostoc piscinale	0	0	0	0	8	2
1234	Bacteria	Firmicutes	Bacilli	Lactobacillales	Carnobacteriaceae	Trichococcus	Trichococcus pasteurii	4	2	0	118	0	4
1235	Bacteria	Proteobacteria	Alphaproteobacteria	Rhodobacterales	Hyphomonadaceae	Hyphomonas	Hyphomonas beringensis	26	40	2	2	0	4
1236	Bacteria	Actinobacteria	Actinobacteria	Micrococcales	Brevibacteriaceae	Brevibacterium	Brevibacterium yomogidense	2	2	42	10	0	8
1237	Bacteria	Bacteroidetes	Bacteroidia	Bacteroidales	Bacteroidaceae	Bacteroides	Bacteroides dorei	543756	1015004	31022	43446	156322	4420
1238	Bacteria	Firmicutes	Bacilli	Bacillales	Staphylococcaceae	Salinicoccus	Salinicoccus luteus	8	6	4	6	4	4
1239	Bacteria	Firmicutes	Tissierellia	Unknown	Unknown	Kallipyga	Kallipyga gabonensis	94	66	98	90	0	54
1240	Bacteria	Actinobacteria	Actinobacteria	Corynebacteriales	Corynebacteriaceae	Corynebacterium	Corynebacterium diphtheriae	24	24	26	16	2	20
1241	Bacteria	Cyanobacteria	Unknown	Synechococcales	Leptolyngbyaceae	Neosynechococcus	Neosynechococcus sphagnicola	0	0	4	0	0	6
1242	Bacteria	Proteobacteria	Gammaproteobacteria	Oceanospirillales	Halomonadaceae	Halomonas	Halomonas sp. Soap Lake 7	0	0	2	0	2	10
1243	Bacteria	Actinobacteria	Actinobacteria	Corynebacteriales	Mycobacteriaceae	Mycobacterium	Mycobacterium salmoniphilum	0	0	0	8	0	0
1244	Bacteria	Actinobacteria	Actinobacteria	Corynebacteriales	Mycobacteriaceae	Mycobacterium	Mycobacterium dioxanotrophicus	2	0	2	2	0	10
1245	Bacteria	Proteobacteria	Betaproteobacteria	Neisseriales	Chromobacteriaceae	Andreprevotia	Andreprevotia chitinilytica	26	2	10	16	0	2
1246	Bacteria	Actinobacteria	Actinobacteria	Micrococcales	Micrococcaceae	Pseudarthrobacter	Pseudarthrobacter sulfonivorans	12	2	4	40	12	4
1247	Bacteria	Proteobacteria	Alphaproteobacteria	Rhizobiales	Rhizobiaceae	Ensifer	Ensifer adhaerens	8	6	20	24	46	14
1248	Bacteria	Proteobacteria	Deltaproteobacteria	Desulfovibrionales	Desulfovibrionaceae	Desulfovibrio	Desulfovibrio magneticus	162	94	50	58	8	172
1249	Bacteria	Bacteroidetes	Saprospiria	Saprospirales	Haliscomenobacteraceae	Phaeodactylibacter	Phaeodactylibacter xiamenensis	26	4	22	44	2	22
1250	Bacteria	Proteobacteria	Alphaproteobacteria	Rhizobiales	Methylobacteriaceae	Methylobacterium	Methylobacterium sp. AMS5	14	2	8	14	0	22
1251	Bacteria	Proteobacteria	Gammaproteobacteria	Oceanospirillales	Alcanivoracaceae	Ketobacter	Ketobacter alkanivorans	4	0	0	4	0	4
1252	Bacteria	Proteobacteria	Alphaproteobacteria	Rhodobacterales	Rhodobacteraceae	Rubellimicrobium	Rubellimicrobium thermophilum	4	4	6	6	0	28
1253	Bacteria	Cyanobacteria	Unknown	Chroococcales	Chroococcaceae	Gloeocapsa	Gloeocapsa sp. PCC 7428	0	0	8	4	0	2
1254	Bacteria	Proteobacteria	Gammaproteobacteria	Thiotrichales	Piscirickettsiaceae	Methylophaga	Methylophaga nitratireducenticrescens	0	0	4	16	6	2
1255	Bacteria	Bacteroidetes	Saprospiria	Saprospirales	Lewinellaceae	Lewinella	Lewinella agarilytica	22	6	10	36	0	46
1256	Bacteria	Proteobacteria	Gammaproteobacteria	Pseudomonadales	Pseudomonadaceae	Pseudomonas	Pseudomonas psychrotolerans	18	0	12	16	14	18
1257	Bacteria	Firmicutes	Clostridia	Clostridiales	Unknown	Monoglobus	Monoglobus pectinilyticus	7526	5180	6578	6398	1248	254
1258	Bacteria	Proteobacteria	Gammaproteobacteria	Xanthomonadales	Xanthomonadaceae	Xylella	Xylella taiwanensis	0	0	2	0	0	0
1259	Bacteria	Actinobacteria	Actinobacteria	Corynebacteriales	Corynebacteriaceae	Corynebacterium	Corynebacterium lubricantis	6	8	8	8	6	0
1260	Bacteria	Proteobacteria	Alphaproteobacteria	Sphingomonadales	Sphingomonadaceae	Novosphingobium	Novosphingobium lentum	16	2	2	22	8	12
1261	Bacteria	Proteobacteria	Gammaproteobacteria	Legionellales	Legionellaceae	Legionella	Legionella tucsonensis	2	0	2	2	0	0
1262	Bacteria	Actinobacteria	Actinobacteria	Bifidobacteriales	Bifidobacteriaceae	Bifidobacterium	Bifidobacterium pseudolongum	318	244	466	236	44	50
1263	Bacteria	Actinobacteria	Actinobacteria	Micromonosporales	Micromonosporaceae	Micromonospora	Micromonospora echinofusca	18	16	26	14	2	6
1264	Bacteria	Actinobacteria	Actinobacteria	Streptomycetales	Streptomycetaceae	Streptomyces	Streptomyces glaucescens	14	4	2	14	0	2
1265	Bacteria	Bacteroidetes	Flavobacteriia	Flavobacteriales	Flavobacteriaceae	Mesoflavibacter	Mesoflavibacter zeaxanthinifaciens	22	0	0	8	24	2
1266	Bacteria	Proteobacteria	Betaproteobacteria	Neisseriales	Neisseriaceae	Crenobacter	Crenobacter luteus	36	6	12	12	0	12
1267	Bacteria	Firmicutes	Bacilli	Bacillales	Bacillaceae	Calditerricola	Calditerricola satsumensis	48	72	50	98	0	48
1268	Bacteria	Tenericutes	Mollicutes	Acholeplasmatales	Acholeplasmataceae	Acholeplasma	Acholeplasma brassicae	10	28	30	24	56	6
1269	Bacteria	Proteobacteria	Alphaproteobacteria	Rhodobacterales	Rhodobacteraceae	Celeribacter	Celeribacter ethanolicus	16	0	4	14	0	16
1270	Bacteria	Firmicutes	Clostridia	Clostridiales	Ruminococcaceae	Sporobacter	Sporobacter termitidis	2918	3292	2278	7218	682	3126
1271	Bacteria	Firmicutes	Clostridia	Clostridiales	Ruminococcaceae	Ruminococcus	Ruminococcus bicirculans	734	952	4472	9390	162	1772
1272	Bacteria	Tenericutes	Mollicutes	Entomoplasmatales	Entomoplasmataceae	Mesoplasma	Mesoplasma tabanidae	16	4	2	18	0	2
1273	Bacteria	Firmicutes	Bacilli	Bacillales	Planococcaceae	Kurthia	Kurthia senegalensis	4	12	10	10	0	0
1274	Bacteria	Proteobacteria	Betaproteobacteria	Burkholderiales	Oxalobacteraceae	Duganella	Duganella zoogloeoides	36	4	8	14	40	32
1275	Bacteria	Firmicutes	Bacilli	Bacillales	Staphylococcaceae	Staphylococcus	Staphylococcus arlettae	0	2	0	2	8	10
1276	Bacteria	Firmicutes	Bacilli	Bacillales	Bacillaceae	Bacillus	Bacillus acidiceler	12	4	4	6	4	10
1277	Bacteria	Verrucomicrobia	Opitutae	Opitutales	Opitutaceae	Lacunisphaera	Lacunisphaera limnophila	72	36	54	220	0	112
1278	Bacteria	Actinobacteria	Actinobacteria	Actinomycetales	Actinomycetaceae	Actinomyces	Actinomyces glycerinitolerans	48	46	30	46	10	92
1279	Bacteria	Actinobacteria	Actinobacteria	Candidatus Nanopelagicales	Unknown	Candidatus Planktophila	Candidatus Planktophila versatilis	0	2	0	0	2	0
1280	Bacteria	Deinococcus-Thermus	Deinococci	Thermales	Thermaceae	Thermus	Thermus scotoductus	12	8	4	16	2	4
1281	Bacteria	Fusobacteria	Fusobacteriia	Fusobacteriales	Fusobacteriaceae	Fusobacterium	Fusobacterium mortiferum	160	8	5884	4	63718	2
1282	Bacteria	Firmicutes	Bacilli	Bacillales	Unknown	Acidibacillus	Acidibacillus ferrooxidans	4	2	0	0	0	2
1283	Bacteria	Proteobacteria	Betaproteobacteria	Burkholderiales	Burkholderiaceae	Polynucleobacter	Polynucleobacter necessarius	8	2	2	4	0	0
1284	Bacteria	Actinobacteria	Actinobacteria	Streptosporangiales	Thermomonosporaceae	Actinomadura	Actinomadura rubrobrunea	14	10	10	16	10	6
1285	Bacteria	Proteobacteria	Alphaproteobacteria	Rhodobacterales	Rhodobacteraceae	Pseudovibrio	Pseudovibrio axinellae	2	2	0	2	0	2
1286	Bacteria	Actinobacteria	Actinobacteria	Micrococcales	Intrasporangiaceae	Tetrasphaera	Tetrasphaera jenkinsii	4	2	4	24	2	16
1287	Bacteria	Actinobacteria	Actinobacteria	Frankiales	Frankiaceae	Frankia	Frankia alni	22	6	2	4	30	6
1288	Bacteria	Proteobacteria	Gammaproteobacteria	Chromatiales	Ectothiorhodospiraceae	Spiribacter	Spiribacter curvatus	6	2	4	2	4	2
1289	Bacteria	Firmicutes	Bacilli	Lactobacillales	Lactobacillaceae	Lactobacillus	Lactobacillus ozensis	2	8	0	2	0	4
1290	Bacteria	Proteobacteria	Gammaproteobacteria	Oceanospirillales	Halomonadaceae	Chromohalobacter	Chromohalobacter japonicus	0	2	0	6	0	4
1291	Bacteria	Firmicutes	Bacilli	Bacillales	Bacillaceae	Bacillus	Bacillus licheniformis	12	12	20	18	6	32
1292	Bacteria	Actinobacteria	Actinobacteria	Micrococcales	Micrococcaceae	Arthrobacter	Arthrobacter alpinus	8	4	6	1982	528	12
1293	Bacteria	Chloroflexi	Chloroflexia	Chloroflexales	Chloroflexaceae	Chloroflexus	Chloroflexus aggregans	4	0	0	2	6	4
1294	Bacteria	Proteobacteria	Alphaproteobacteria	Rhizobiales	Methylocystaceae	Pleomorphomonas	Pleomorphomonas oryzae	28	16	4	12	0	12
1295	Bacteria	Bacteroidetes	Cytophagia	Cytophagales	Cyclobacteriaceae	Algoriphagus	Algoriphagus terrigena	58	6	6	18	6	28
1296	Bacteria	Firmicutes	Clostridia	Clostridiales	Lachnospiraceae	Butyrivibrio	Butyrivibrio crossotus	5450	3056	6164	4916	586	4660
1297	Bacteria	Proteobacteria	Gammaproteobacteria	Alteromonadales	Pseudoalteromonadaceae	Pseudoalteromonas	Pseudoalteromonas citrea	0	0	0	0	4	0
1298	Bacteria	Proteobacteria	Gammaproteobacteria	Pseudomonadales	Pseudomonadaceae	Pseudomonas	Pseudomonas sp. S-6-2	8	0	2	10	0	16
1299	Bacteria	Proteobacteria	Alphaproteobacteria	Rhodospirillales	Rhodospirillaceae	Magnetospirillum	Magnetospirillum marisnigri	18	24	8	40	0	40
1300	Bacteria	Proteobacteria	Gammaproteobacteria	Alteromonadales	Alteromonadaceae	Agarivorans	Agarivorans albus	0	0	4	4	14	2
1301	Bacteria	Proteobacteria	Alphaproteobacteria	Sphingomonadales	Sphingomonadaceae	Zymomonas	Zymomonas mobilis	6	10	2	6	12	12
1302	Bacteria	Cyanobacteria	Unknown	Synechococcales	Leptolyngbyaceae	Leptolyngbya	Leptolyngbya sp. PCC 7376	4	0	4	2	0	0
1303	Bacteria	Actinobacteria	Actinobacteria	Streptosporangiales	Streptosporangiaceae	Nonomuraea	Nonomuraea jiangxiensis	10	6	4	10	0	8
1304	Bacteria	Proteobacteria	Betaproteobacteria	Neisseriales	Neisseriaceae	Neisseria	Neisseria sp. 10022	10	6	12	4	0	2
1305	Bacteria	Firmicutes	Clostridia	Thermoanaerobacterales	Thermoanaerobacteraceae	Thermoanaerobacter	Thermoanaerobacter kivui	10	10	4	4	0	8
1306	Bacteria	Proteobacteria	Gammaproteobacteria	Cellvibrionales	Cellvibrionaceae	Cellvibrio	Cellvibrio mixtus	0	0	0	0	4	6
1307	Bacteria	Proteobacteria	Alphaproteobacteria	Rhodobacterales	Rhodobacteraceae	Rhodobacter	Rhodobacter capsulatus	8	6	10	8	6	0
1308	Bacteria	Bacteroidetes	Bacteroidia	Marinilabiliales	Prolixibacteraceae	Mariniphaga	Mariniphaga anaerophila	170	96	20	38	180	84
1309	Bacteria	Actinobacteria	Actinobacteria	Corynebacteriales	Corynebacteriaceae	Corynebacterium	Corynebacterium ciconiae	4	10	4	6	0	2
1310	Bacteria	Proteobacteria	Gammaproteobacteria	Enterobacterales	Erwiniaceae	Pantoea	Pantoea stewartii	10	2	176	102	1770	26
1311	Bacteria	Firmicutes	Bacilli	Lactobacillales	Streptococcaceae	Streptococcus	Streptococcus sobrinus	34	2	32	84	6	24
1312	Bacteria	Proteobacteria	Betaproteobacteria	Burkholderiales	Unknown	Aquincola	Aquincola tertiaricarbonis	18	26	2	18	22	6
1313	Bacteria	Proteobacteria	Betaproteobacteria	Burkholderiales	Comamonadaceae	Acidovorax	Acidovorax avenae	12	6	0	28	0	6
1314	Bacteria	Actinobacteria	Actinobacteria	Propionibacteriales	Propionibacteriaceae	Tessaracoccus	Tessaracoccus flavus	14	8	44	18	18	32
1315	Bacteria	Firmicutes	Negativicutes	Selenomonadales	Selenomonadaceae	Megamonas	Megamonas hypermegale	1054654	46362	256	84	15618	40
1316	Bacteria	Proteobacteria	Alphaproteobacteria	Rhodospirillales	Acetobacteraceae	Roseomonas	Roseomonas sp. FDAARGOS_362	8	10	6	18	4	4
1317	Bacteria	Firmicutes	Bacilli	Lactobacillales	Leuconostocaceae	Oenococcus	Oenococcus oeni	40	2	2	2	0	6
1318	Bacteria	Proteobacteria	Gammaproteobacteria	Pseudomonadales	Pseudomonadaceae	Pseudomonas	Pseudomonas chlororaphis	22	26	12	1686	254	36
1319	Bacteria	Proteobacteria	Gammaproteobacteria	Enterobacterales	Enterobacteriaceae	Enterobacter	Enterobacter sp. ODB01	0	0	4	90	272	2
1320	Bacteria	Acidobacteria	Acidobacteriia	Acidobacteriales	Acidobacteriaceae	Candidatus Koribacter	Candidatus Koribacter versatilis	22	12	6	22	4	28
1321	Bacteria	Actinobacteria	Actinobacteria	Corynebacteriales	Mycobacteriaceae	Mycobacterium	Mycobacterium alsense	0	2	6	18	0	2
1322	Bacteria	Bacteroidetes	Flavobacteriia	Flavobacteriales	Flavobacteriaceae	Salegentibacter	Salegentibacter holothuriorum	4	6	0	6	2	0
1323	Bacteria	Bacteroidetes	Cytophagia	Cytophagales	Cyclobacteriaceae	Algoriphagus	Algoriphagus antarcticus	6	2	0	12	0	6
1324	Bacteria	Proteobacteria	Alphaproteobacteria	Rhizobiales	Brucellaceae	Brucella	Brucella suis	4	6	0	0	18	0
1325	Bacteria	Firmicutes	Bacilli	Lactobacillales	Lactobacillaceae	Lactobacillus	Lactobacillus koreensis	6	14	18	12	0	0
1326	Bacteria	Actinobacteria	Actinobacteria	Corynebacteriales	Mycobacteriaceae	Mycobacterium	Mycobacterium marseillense	2	0	2	2	4	6
1327	Bacteria	Bacteroidetes	Flavobacteriia	Flavobacteriales	Flavobacteriaceae	Winogradskyella	Winogradskyella sp. J14-2	2	2	8	18	0	6
1328	Bacteria	Proteobacteria	Betaproteobacteria	Burkholderiales	Comamonadaceae	Delftia	Delftia sp. Cs1-4	8	12	2	6	8	6
1329	Bacteria	Proteobacteria	Gammaproteobacteria	Unknown	Unknown	Candidatus Thioglobus	Candidatus Thioglobus singularis	4	2	0	10	2	0
1330	Bacteria	Bacteroidetes	Cytophagia	Cytophagales	Cytophagaceae	Anditalea	Anditalea andensis	4	2	10	8	8	12
1331	Bacteria	Firmicutes	Bacilli	Lactobacillales	Lactobacillaceae	Lactobacillus	Lactobacillus hamsteri	154	56	678	3668	4	3244
1332	Bacteria	Firmicutes	Clostridia	Halanaerobiales	Halanaerobiaceae	Halanaerobium	Halanaerobium salsuginis	0	0	0	4	0	12
1333	Bacteria	Chloroflexi	Dehalococcoidia	Unknown	Unknown	Dehalogenimonas	Dehalogenimonas alkenigignens	4	18	4	12	0	2
1334	Bacteria	Proteobacteria	Betaproteobacteria	Burkholderiales	Burkholderiaceae	Cupriavidus	Cupriavidus necator	50	4	8	40	20	36
1335	Bacteria	Actinobacteria	Actinobacteria	Pseudonocardiales	Pseudonocardiaceae	Actinoalloteichus	Actinoalloteichus sp. AHMU CJ021	0	4	6	0	0	10
1336	Bacteria	Firmicutes	Bacilli	Lactobacillales	Leuconostocaceae	Leuconostoc	Leuconostoc citreum	2	0	106	16	6	0
1337	Bacteria	Proteobacteria	Betaproteobacteria	Burkholderiales	Burkholderiaceae	Burkholderia	Burkholderia dolosa	12	8	0	26	8	4
1338	Bacteria	Proteobacteria	Alphaproteobacteria	Rhodospirillales	Rhodospirillaceae	Candidatus Endolissoclinum	Candidatus Endolissoclinum faulkneri	4	0	0	2	0	2
1339	Bacteria	Firmicutes	Clostridia	Clostridiales	Unknown	Flavonifractor	Flavonifractor plautii	246846	271440	17212	95108	14696	197302
1340	Bacteria	Proteobacteria	Alphaproteobacteria	Rhodobacterales	Rhodobacteraceae	Maritimibacter	Maritimibacter alkaliphilus	18	8	12	2	0	6
1341	Bacteria	Actinobacteria	Actinobacteria	Corynebacteriales	Nocardiaceae	Rhodococcus	Rhodococcus sp. B7740	6	6	2	8	80	10
1342	Bacteria	Proteobacteria	Epsilonproteobacteria	Campylobacterales	Campylobacteraceae	Campylobacter	Campylobacter subantarcticus	4	36	16	0	0	14
1343	Bacteria	Firmicutes	Bacilli	Bacillales	Paenibacillaceae	Paenibacillus	Paenibacillus popilliae	12	4	0	16	2	6
1344	Bacteria	Bacteroidetes	Flavobacteriia	Flavobacteriales	Flavobacteriaceae	Leeuwenhoekiella	Leeuwenhoekiella blandensis	18	0	0	26	4	18
1345	Bacteria	Proteobacteria	Alphaproteobacteria	Sphingomonadales	Erythrobacteraceae	Altererythrobacter	Altererythrobacter troitsensis	8	0	4	10	2	2
1346	Bacteria	Proteobacteria	Gammaproteobacteria	Vibrionales	Vibrionaceae	Photobacterium	Photobacterium damselae	0	2	6	12	10	4
1347	Bacteria	Bacteroidetes	Flavobacteriia	Flavobacteriales	Flavobacteriaceae	Psychroflexus	Psychroflexus torquis	24	8	6	16	0	0
1348	Bacteria	Chloroflexi	Ktedonobacteria	Thermogemmatisporales	Thermogemmatisporaceae	Thermogemmatispora	Thermogemmatispora carboxidivorans	10	6	4	2	0	6
1349	Bacteria	Firmicutes	Bacilli	Lactobacillales	Lactobacillaceae	Pediococcus	Pediococcus cellicola	18	6	0	10	2	24
1350	Bacteria	Bacteroidetes	Flavobacteriia	Flavobacteriales	Flavobacteriaceae	Winogradskyella	Winogradskyella psychrotolerans	0	0	2	2	0	0
1351	Bacteria	Proteobacteria	Betaproteobacteria	Burkholderiales	Comamonadaceae	Delftia	Delftia sp. HK171	12	8	8	8	0	4
1352	Bacteria	Actinobacteria	Actinobacteria	Streptomycetales	Streptomycetaceae	Streptomyces	Streptomyces sp. 4F	10	16	4	16	2	6
1353	Bacteria	Bacteroidetes	Sphingobacteriia	Sphingobacteriales	Sphingobacteriaceae	Pedobacter	Pedobacter nyackensis	6	8	4	0	8	2
1354	Bacteria	Proteobacteria	Alphaproteobacteria	Rhodospirillales	Rhodospirillaceae	Thalassospira	Thalassospira australica	2	2	2	2	0	12
1355	Bacteria	Proteobacteria	Alphaproteobacteria	Caulobacterales	Caulobacteraceae	Brevundimonas	Brevundimonas sp. LM2	4	18	2	22	18	2
1356	Bacteria	Proteobacteria	Alphaproteobacteria	Kordiimonadales	Kordiimonadaceae	Kordiimonas	Kordiimonas lipolytica	8	18	0	10	0	0
1357	Bacteria	Tenericutes	Mollicutes	Entomoplasmatales	Entomoplasmataceae	Entomoplasma	Entomoplasma lucivorax	4	0	4	0	0	0
1358	Bacteria	Actinobacteria	Actinobacteria	Streptomycetales	Streptomycetaceae	Streptomyces	Streptomyces ossamyceticus	2	2	0	8	0	6
1359	Bacteria	Actinobacteria	Coriobacteriia	Coriobacteriales	Atopobiaceae	Atopobium	Atopobium parvulum	18	16	26	40	28	14
1360	Bacteria	Proteobacteria	Gammaproteobacteria	Vibrionales	Vibrionaceae	Vibrio	Vibrio ostreicida	0	0	2	0	0	0
1361	Bacteria	Proteobacteria	Betaproteobacteria	Burkholderiales	Alcaligenaceae	Oligella	Oligella ureolytica	2	0	94	4	6	8
1362	Bacteria	Proteobacteria	Betaproteobacteria	Burkholderiales	Oxalobacteraceae	Massilia	Massilia sp. B2	12	0	6	22	18	8
1363	Bacteria	Actinobacteria	Actinobacteria	Streptomycetales	Streptomycetaceae	Streptomyces	Streptomyces sp. 3214.6	4	10	6	20	0	2
1364	Bacteria	Proteobacteria	Gammaproteobacteria	Oceanospirillales	Halomonadaceae	Zymobacter	Zymobacter palmae	0	0	18	4	2	6
1365	Bacteria	Firmicutes	Bacilli	Bacillales	Staphylococcaceae	Staphylococcus	Staphylococcus piscifermentans	0	4	2	0	0	2
1366	Bacteria	Actinobacteria	Actinobacteria	Micrococcales	Microbacteriaceae	Agromyces	Agromyces cerinus	2	2	14	6	44	0
1367	Bacteria	Proteobacteria	Alphaproteobacteria	Sphingomonadales	Sphingomonadaceae	Sphingopyxis	uncultured Sphingopyxis sp.	8	2	8	2	4	2
1368	Bacteria	Bacteroidetes	Flavobacteriia	Flavobacteriales	Flavobacteriaceae	Maribacter	Maribacter sp. T28	8	0	0	4	4	14
1369	Bacteria	Actinobacteria	Actinobacteria	Actinomycetales	Actinomycetaceae	Trueperella	Trueperella bernardiae	10	6	20	32	4	6
1370	Bacteria	Tenericutes	Mollicutes	Entomoplasmatales	Spiroplasmataceae	Spiroplasma	Spiroplasma cantharicola	10	2	2	6	0	8
1371	Bacteria	Firmicutes	Bacilli	Lactobacillales	Enterococcaceae	Enterococcus	Enterococcus columbae	260	166	98	76	76	4
1372	Bacteria	Tenericutes	Mollicutes	Entomoplasmatales	Spiroplasmataceae	Spiroplasma	Spiroplasma sp. TU-14	6	0	0	0	0	0
1373	Bacteria	Proteobacteria	Epsilonproteobacteria	Nautiliales	Nautiliaceae	Nautilia	Nautilia profundicola	6	8	18	8	14	18
1374	Bacteria	Proteobacteria	Betaproteobacteria	Burkholderiales	Burkholderiaceae	Burkholderia	Burkholderia plantarii	22	18	6	10	8	14
1375	Bacteria	Kiritimatiellaeota	Kiritimatiellae	Kiritimatiellales	Kiritimatiellaceae	Kiritimatiella	Kiritimatiella glycovorans	78	14	34	24	6	30
1376	Bacteria	Proteobacteria	Betaproteobacteria	Burkholderiales	Burkholderiaceae	Cupriavidus	Cupriavidus sp. USMAA2-4	12	6	6	6	18	2
1377	Bacteria	Firmicutes	Bacilli	Bacillales	Bacillaceae	Bacillus	Bacillus subterraneus	0	2	0	6	10	2
1378	Bacteria	Firmicutes	Bacilli	Lactobacillales	Aerococcaceae	Aerococcus	Aerococcus suis	14	6	48	8	16	6
1379	Bacteria	Proteobacteria	Alphaproteobacteria	Rhizobiales	Hyphomicrobiaceae	Filomicrobium	Candidatus Filomicrobium marinum	4	10	6	10	0	4
1380	Bacteria	Firmicutes	Bacilli	Bacillales	Bacillaceae	Bacillus	Bacillus niameyensis	6	2	4	4	0	0
1381	Bacteria	Acidobacteria	Acidobacteriia	Acidobacteriales	Acidobacteriaceae	Terracidiphilus	Terracidiphilus gabretensis	20	8	0	6	8	10
1382	Bacteria	Proteobacteria	Epsilonproteobacteria	Campylobacterales	Helicobacteraceae	Helicobacter	Helicobacter macacae	8	0	24	2	6	194
1383	Bacteria	Proteobacteria	Gammaproteobacteria	Alteromonadales	Pseudoalteromonadaceae	Pseudoalteromonas	Pseudoalteromonas marina	2	0	0	0	24	0
1384	Bacteria	Firmicutes	Bacilli	Bacillales	Thermoactinomycetaceae	Shimazuella	Shimazuella kribbensis	4	2	4	0	0	8
1385	Bacteria	Bacteroidetes	Bacteroidia	Bacteroidales	Tannerellaceae	Parabacteroides	Parabacteroides chartae	772	158	310	744	468	400
1386	Bacteria	Firmicutes	Bacilli	Lactobacillales	Aerococcaceae	Ignavigranum	Ignavigranum ruoffiae	2	2	24	10	0	0
1387	Bacteria	Proteobacteria	Alphaproteobacteria	Rickettsiales	Rickettsiaceae	Rickettsia	Rickettsia felis	2	2	0	4	0	0
1388	Bacteria	Proteobacteria	Gammaproteobacteria	Pseudomonadales	Pseudomonadaceae	Pseudomonas	Pseudomonas sp. M30-35	0	0	0	36	4	2
1389	Bacteria	Tenericutes	Mollicutes	Mycoplasmatales	Mycoplasmataceae	Mycoplasma	Candidatus Mycoplasma haemolamae	2	0	0	0	0	0
1390	Bacteria	Proteobacteria	Gammaproteobacteria	Chromatiales	Chromatiaceae	Lamprocystis	Lamprocystis purpurea	8	6	36	90	24	12
1391	Bacteria	Bacteroidetes	Cytophagia	Cytophagales	Flammeovirgaceae	Flammeovirga	Flammeovirga pacifica	6	4	14	30	6	4
1392	Bacteria	Proteobacteria	Gammaproteobacteria	Thiotrichales	Piscirickettsiaceae	Sulfurivirga	Sulfurivirga caldicuralii	4	6	8	10	0	4
1393	Bacteria	Firmicutes	Clostridia	Clostridiales	Lachnospiraceae	Anaerotignum	Anaerotignum neopropionicum	442	590	112	254	398	252
1394	Bacteria	Proteobacteria	Zetaproteobacteria	Mariprofundales	Mariprofundaceae	Mariprofundus	Mariprofundus aestuarium	4	0	2	4	12	6
1395	Bacteria	Proteobacteria	Betaproteobacteria	Burkholderiales	Burkholderiaceae	Burkholderia	Burkholderia diffusa	12	10	8	10	4	2
1396	Bacteria	Firmicutes	Bacilli	Lactobacillales	Lactobacillaceae	Lactobacillus	Lactobacillus parabrevis	4	6	4	2	0	6
1397	Bacteria	Firmicutes	Bacilli	Lactobacillales	Streptococcaceae	Streptococcus	Streptococcus pantholopis	84	28	38	26	2	38
1398	Bacteria	Actinobacteria	Actinobacteria	Corynebacteriales	Gordoniaceae	Gordonia	Gordonia bronchialis	8	0	2	4	4	10
1399	Bacteria	Proteobacteria	Gammaproteobacteria	Oceanospirillales	Halomonadaceae	Halomonas	Halomonas jeotgali	2	0	6	8	2	2
1400	Bacteria	Firmicutes	Bacilli	Bacillales	Staphylococcaceae	Salinicoccus	Salinicoccus halodurans	6	0	8	16	0	8
1401	Bacteria	Actinobacteria	Actinobacteria	Bifidobacteriales	Bifidobacteriaceae	Bifidobacterium	Bifidobacterium thermophilum	2038	1786	10012	229962	70	36
1402	Bacteria	Proteobacteria	Gammaproteobacteria	Pseudomonadales	Pseudomonadaceae	Pseudomonas	Pseudomonas sagittaria	18	0	0	344	8	36
1403	Bacteria	Proteobacteria	Gammaproteobacteria	Enterobacterales	Enterobacteriaceae	Klebsiella	Klebsiella michiganensis	16	0	36	120	3736	10
1404	Bacteria	Actinobacteria	Coriobacteriia	Eggerthellales	Eggerthellaceae	Cryptobacterium	Cryptobacterium curtum	20	4	10	52	38	20
1405	Bacteria	Actinobacteria	Actinobacteria	Corynebacteriales	Nocardiaceae	Nocardia	Nocardia lijiangensis	2	14	2	10	0	6
1406	Bacteria	Proteobacteria	Gammaproteobacteria	Oceanospirillales	Halomonadaceae	Cobetia	Cobetia marina	10	2	6	2	0	2
1407	Bacteria	Bacteroidetes	Flavobacteriia	Flavobacteriales	Flavobacteriaceae	Nonlabens	Nonlabens marinus	4	2	8	2	6	2
1408	Bacteria	Proteobacteria	Gammaproteobacteria	Xanthomonadales	Xanthomonadaceae	Silanimonas	Silanimonas lenta	24	8	14	18	0	16
1409	Bacteria	Firmicutes	Clostridia	Clostridiales	Clostridiaceae	Hungatella	Hungatella hathewayi	9210	8664	2910	5234	7268	31974
1410	Bacteria	Proteobacteria	Gammaproteobacteria	Alteromonadales	Idiomarinaceae	Idiomarina	Idiomarina loihiensis	2	14	0	0	0	0
1411	Bacteria	Actinobacteria	Rubrobacteria	Rubrobacterales	Rubrobacteraceae	Rubrobacter	Rubrobacter aplysinae	40	10	14	16	16	10
1412	Bacteria	Proteobacteria	Alphaproteobacteria	Sphingomonadales	Sphingomonadaceae	Novosphingobium	Novosphingobium capsulatum	4	2	2	6	2	12
1413	Bacteria	Proteobacteria	Gammaproteobacteria	Pseudomonadales	Pseudomonadaceae	Pseudomonas	Pseudomonas lundensis	196	8	24	23472	9868	6
1414	Bacteria	Actinobacteria	Actinobacteria	Streptomycetales	Streptomycetaceae	Streptomyces	Streptomyces olivaceus	2	0	0	0	0	4
1415	Bacteria	Bacteroidetes	Sphingobacteriia	Sphingobacteriales	Sphingobacteriaceae	Sphingobacterium	Sphingobacterium sp. G1-14	24	58	20	22	20	36
1416	Bacteria	Proteobacteria	Alphaproteobacteria	Rhizobiales	Hyphomicrobiaceae	Pelagibacterium	Pelagibacterium halotolerans	6	0	22	6	0	16
1417	Bacteria	Proteobacteria	Gammaproteobacteria	Pseudomonadales	Pseudomonadaceae	Pseudomonas	Pseudomonas nitroreducens	2	8	10	640	48	24
1418	Bacteria	Actinobacteria	Actinobacteria	Pseudonocardiales	Pseudonocardiaceae	Pseudonocardia	Pseudonocardia sp. EC080619-01	0	0	0	6	2	8
1419	Bacteria	Proteobacteria	Betaproteobacteria	Burkholderiales	Alcaligenaceae	Bordetella	Bordetella avium	490	56	8	18	4	8
1420	Bacteria	Proteobacteria	Alphaproteobacteria	Rhizobiales	Rhizobiaceae	Sinorhizobium	Sinorhizobium americanum	16	6	4	12	8	4
1421	Bacteria	Firmicutes	Bacilli	Lactobacillales	Lactobacillaceae	Lactobacillus	Lactobacillus intestinalis	162	72	564	2090	0	39282
1422	Bacteria	Proteobacteria	Gammaproteobacteria	Pseudomonadales	Pseudomonadaceae	Pseudomonas	Pseudomonas brenneri	2	12	0	412	48	18
1423	Bacteria	Actinobacteria	Actinobacteria	Corynebacteriales	Nocardiaceae	Rhodococcus	Rhodococcus erythropolis	0	2	0	18	0	14
1424	Bacteria	Bacteroidetes	Flavobacteriia	Flavobacteriales	Flavobacteriaceae	Cellulophaga	Cellulophaga fucicola	2	0	0	12	0	0
1425	Bacteria	Firmicutes	Bacilli	Bacillales	Paenibacillaceae	Paenibacillus	Paenibacillus beijingensis	24	26	20	20	2	26
1426	Bacteria	Proteobacteria	Gammaproteobacteria	Enterobacterales	Pectobacteriaceae	Brenneria	Brenneria goodwinii	10	8	6	58	158	8
1427	Bacteria	Proteobacteria	Alphaproteobacteria	Rhizobiales	Bartonellaceae	Bartonella	Bartonella bacilliformis	0	0	2	2	0	4
1428	Bacteria	Actinobacteria	Actinobacteria	Actinopolysporales	Actinopolysporaceae	Actinopolyspora	Actinopolyspora halophila	4	2	0	2	0	112
1429	Bacteria	Proteobacteria	Gammaproteobacteria	Pseudomonadales	Pseudomonadaceae	Rugamonas	Rugamonas rubra	20	10	16	32	18	40
1430	Bacteria	Bacteroidetes	Flavobacteriia	Flavobacteriales	Flavobacteriaceae	Flavobacterium	Flavobacterium subsaxonicum	16	2	6	10	10	18
1431	Bacteria	Proteobacteria	Gammaproteobacteria	Alteromonadales	Pseudoalteromonadaceae	Pseudoalteromonas	Pseudoalteromonas haloplanktis	0	0	0	2	2	2
1432	Bacteria	Actinobacteria	Actinobacteria	Corynebacteriales	Mycobacteriaceae	Mycobacterium	Mycobacterium sp. MCS	2	0	0	2	0	2
1433	Bacteria	Proteobacteria	Alphaproteobacteria	Pelagibacterales	Pelagibacteraceae	Candidatus Pelagibacter	Candidatus Pelagibacter sp. IMCC9063	6	0	0	0	0	0
1434	Bacteria	Firmicutes	Bacilli	Lactobacillales	Lactobacillaceae	Lactobacillus	Lactobacillus senioris	8	4	2	2	0	4
1435	Bacteria	Tenericutes	Mollicutes	Entomoplasmatales	Entomoplasmataceae	Mesoplasma	Mesoplasma entomophilum	28	4	8	22	2	4
1436	Bacteria	Firmicutes	Bacilli	Lactobacillales	Streptococcaceae	Streptococcus	Streptococcus sp. NPS 308	40	2	26	12	0	0
1437	Bacteria	Proteobacteria	Hydrogenophilalia	Hydrogenophilales	Hydrogenophilaceae	Tepidiphilus	Tepidiphilus thermophilus	26	16	14	24	0	20
1438	Bacteria	Actinobacteria	Actinobacteria	Streptomycetales	Streptomycetaceae	Streptomyces	Streptomyces cacaoi	6	8	4	0	0	6
1439	Bacteria	Proteobacteria	Gammaproteobacteria	Pseudomonadales	Pseudomonadaceae	Pseudomonas	Pseudomonas mendocina	58	20	22	102	32	38
1440	Bacteria	Actinobacteria	Actinobacteria	Streptomycetales	Streptomycetaceae	Streptomyces	Streptomyces azureus	2	0	0	0	0	4
1441	Bacteria	Firmicutes	Bacilli	Bacillales	Unknown	Gemella	Gemella bergeri	6	12	6	2	0	12
1442	Bacteria	Deinococcus-Thermus	Deinococci	Deinococcales	Deinococcaceae	Deinococcus	Deinococcus ficus	32	20	8	22	2	12
1443	Bacteria	Cyanobacteria	Unknown	Synechococcales	Synechococcaceae	Synechococcus	Synechococcus sp. WH 8102	2	0	0	0	0	0
1444	Bacteria	Actinobacteria	Actinobacteria	Corynebacteriales	Mycobacteriaceae	Mycobacterium	Mycobacterium xenopi	2	2	2	12	0	4
1445	Bacteria	Firmicutes	Bacilli	Bacillales	Bacillaceae	Geobacillus	Geobacillus subterraneus	16	0	8	4	14	8
1446	Bacteria	Proteobacteria	Gammaproteobacteria	Xanthomonadales	Xanthomonadaceae	Pseudoxanthomonas	Pseudoxanthomonas indica	4	0	4	8	0	4
1447	Bacteria	Chlamydiae	Chlamydiia	Chlamydiales	Chlamydiaceae	Chlamydia	Chlamydia pecorum	2	0	4	0	0	0
1448	Bacteria	Bacteroidetes	Bacteroidia	Bacteroidales	Porphyromonadaceae	Porphyromonas	Porphyromonas endodontalis	166	112	252	282	104	478
1449	Bacteria	Firmicutes	Bacilli	Lactobacillales	Carnobacteriaceae	Carnobacterium	Carnobacterium gallinarum	2	20	28	4	0	8
1450	Bacteria	Firmicutes	Clostridia	Halanaerobiales	Halanaerobiaceae	Halanaerobium	Halanaerobium hydrogeniformans	242	110	24	82	2	36
1451	Bacteria	Actinobacteria	Actinobacteria	Streptomycetales	Streptomycetaceae	Streptomyces	Streptomyces viridochromogenes	2	2	2	4	0	10
1452	Bacteria	Proteobacteria	Alphaproteobacteria	Rickettsiales	Rickettsiaceae	Rickettsia	Rickettsia akari	2	0	2	0	0	0
1453	Bacteria	Actinobacteria	Actinobacteria	Streptomycetales	Streptomycetaceae	Streptomyces	Streptomyces anulatus	10	2	8	8	2	8
1454	Bacteria	Chloroflexi	Chloroflexia	Herpetosiphonales	Herpetosiphonaceae	Herpetosiphon	Herpetosiphon aurantiacus	2	0	0	0	2	0
1455	Bacteria	Proteobacteria	Gammaproteobacteria	Methylococcales	Methylococcaceae	Methylomicrobium	Methylomicrobium agile	72	4	0	2	0	14
1456	Bacteria	Firmicutes	Clostridia	Clostridiales	Peptococcaceae	Desulfotomaculum	Desulfotomaculum gibsoniae	30	16	34	44	14	58
1457	Bacteria	Proteobacteria	Alphaproteobacteria	Rhodobacterales	Rhodobacteraceae	Loktanella	Loktanella cinnabarina	6	6	8	6	0	2
1458	Bacteria	Proteobacteria	Alphaproteobacteria	Rhizobiales	Aurantimonadaceae	Martelella	Martelella mediterranea	26	4	10	12	0	4
1459	Bacteria	Proteobacteria	Gammaproteobacteria	Pseudomonadales	Pseudomonadaceae	Pseudomonas	Pseudomonas sp. S09G 359	4	6	0	354	34	12
1460	Bacteria	Proteobacteria	Alphaproteobacteria	Rhizobiales	Phyllobacteriaceae	Aminobacter	Aminobacter aminovorans	4	0	16	10	0	4
1461	Bacteria	Spirochaetes	Spirochaetia	Spirochaetales	Borreliaceae	Borreliella	Borreliella chilensis	2	0	4	0	0	0
1462	Bacteria	Actinobacteria	Actinobacteria	Streptomycetales	Streptomycetaceae	Streptomyces	Streptomyces sp. TLI_053	22	12	10	24	8	10
1463	Bacteria	Actinobacteria	Actinobacteria	Micrococcales	Microbacteriaceae	Leucobacter	Leucobacter komagatae	2	0	6	2	34	4
1464	Bacteria	Bacteroidetes	Flavobacteriia	Flavobacteriales	Flavobacteriaceae	Robiginitalea	Robiginitalea myxolifaciens	10	2	18	28	4	28
1465	Bacteria	Proteobacteria	Deltaproteobacteria	Desulfarculales	Desulfarculaceae	Dethiosulfatarculus	Dethiosulfatarculus sandiegensis	16	28	22	16	0	24
1466	Bacteria	Firmicutes	Bacilli	Bacillales	Bacillaceae	Virgibacillus	Virgibacillus halodenitrificans	12	2	4	2	0	2
1467	Bacteria	Firmicutes	Clostridia	Clostridiales	Peptococcaceae	Desulfotomaculum	Desulfotomaculum reducens	34	16	20	28	28	14
1468	Bacteria	Firmicutes	Bacilli	Lactobacillales	Lactobacillaceae	Lactobacillus	Lactobacillus silagei	0	4	4	2	0	16
1469	Bacteria	Proteobacteria	Gammaproteobacteria	Chromatiales	Ectothiorhodospiraceae	Acidihalobacter	Acidihalobacter ferrooxidans	8	2	6	12	2	18
1470	Bacteria	Bacteroidetes	Chitinophagia	Chitinophagales	Chitinophagaceae	Arachidicoccus	Arachidicoccus sp. BS20	20	6	4	6	12	6
1471	Bacteria	Proteobacteria	Alphaproteobacteria	Rhizobiales	Unknown	Methyloceanibacter	Methyloceanibacter marginalis	10	10	0	10	0	22
1472	Bacteria	Proteobacteria	Alphaproteobacteria	Rhodobacterales	Rhodobacteraceae	Rhodobacter	Rhodobacter sphaeroides	22	8	10	30	2	44
1473	Bacteria	Cyanobacteria	Unknown	Oscillatoriales	Coleofasciculaceae	Coleofasciculus	Coleofasciculus chthonoplastes	0	6	0	0	0	0
1474	Bacteria	Proteobacteria	Alphaproteobacteria	Rhizobiales	Bartonellaceae	Bartonella	Bartonella sp. 1-1C	0	0	0	0	2	0
1475	Bacteria	Proteobacteria	Gammaproteobacteria	Oceanospirillales	Oceanospirillaceae	Marinobacterium	Marinobacterium aestuarii	4	0	0	14	10	4
1476	Bacteria	Proteobacteria	Alphaproteobacteria	Sphingomonadales	Erythrobacteraceae	Erythrobacter	Erythrobacter luteus	8	4	6	10	2	10
1477	Bacteria	Proteobacteria	Gammaproteobacteria	Enterobacterales	Erwiniaceae	Pantoea	Pantoea septica	20	14	8	14	80	8
1478	Bacteria	Actinobacteria	Actinobacteria	Pseudonocardiales	Pseudonocardiaceae	Pseudonocardia	Pseudonocardia autotrophica	8	10	10	34	38	26
1479	Bacteria	Actinobacteria	Actinobacteria	Streptomycetales	Streptomycetaceae	Streptomyces	Streptomyces monomycini	2	2	2	8	0	2
1480	Bacteria	Proteobacteria	Betaproteobacteria	Nitrosomonadales	Nitrosomonadaceae	Nitrosospira	Nitrosospira lacus	20	4	4	2	2	0
1481	Bacteria	Actinobacteria	Actinobacteria	Streptosporangiales	Nocardiopsaceae	Thermobifida	Thermobifida halotolerans	10	6	0	20	0	20
1482	Bacteria	Actinobacteria	Actinobacteria	Corynebacteriales	Mycobacteriaceae	Mycobacterium	Mycobacterium sp. QIA-37	0	0	2	0	2	0
1483	Bacteria	Firmicutes	Bacilli	Bacillales	Staphylococcaceae	Staphylococcus	Staphylococcus hominis	8	6	6	20	72	12
1484	Bacteria	Firmicutes	Bacilli	Lactobacillales	Carnobacteriaceae	Jeotgalibaca	Jeotgalibaca dankookensis	22	18	24	20	4	22
1485	Bacteria	Proteobacteria	Alphaproteobacteria	Rhodobacterales	Rhodobacteraceae	Paracoccus	Paracoccus tibetensis	8	12	4	4	4	6
1486	Bacteria	Actinobacteria	Coriobacteriia	Coriobacteriales	Atopobiaceae	Atopobium	Atopobium minutum	118	40	12	44	4	18
1487	Bacteria	Firmicutes	Bacilli	Bacillales	Bacillaceae	Bacillus	Bacillus thermoamylovorans	12	10	16	20	16	58
1488	Bacteria	Proteobacteria	Alphaproteobacteria	Rhodobacterales	Rhodobacteraceae	Pseudooceanicola	Pseudooceanicola atlanticus	4	2	2	4	0	16
1489	Bacteria	Firmicutes	Clostridia	Clostridiales	Clostridiaceae	Clostridium	Clostridium aceticum	28	16	10	20	14	36
1490	Bacteria	Firmicutes	Clostridia	Natranaerobiales	Natranaerobiaceae	Natranaerobius	Natranaerobius trueperi	4	10	4	12	4	0
1491	Bacteria	Firmicutes	Bacilli	Lactobacillales	Enterococcaceae	Enterococcus	Enterococcus durans	24	24	2	34	26	12
1492	Bacteria	Proteobacteria	Betaproteobacteria	Burkholderiales	Oxalobacteraceae	Oxalobacter	Oxalobacter formigenes	2716	12606	104	890	28	368
1493	Bacteria	Actinobacteria	Actinobacteria	Micrococcales	Micrococcaceae	Arthrobacter	Arthrobacter sp. LS16	2	8	10	24	18	16
1494	Bacteria	Firmicutes	Clostridia	Clostridiales	Clostridiaceae	Caloramator	Caloramator mitchellensis	14	18	38	60	2	20
1495	Bacteria	Firmicutes	Bacilli	Lactobacillales	Leuconostocaceae	Weissella	Weissella halotolerans	6	2	14	0	0	2
1496	Bacteria	Proteobacteria	Betaproteobacteria	Nitrosomonadales	Methylophilaceae	Methylobacillus	Methylobacillus rhizosphaerae	0	0	0	10	4	10
1497	Bacteria	Proteobacteria	Alphaproteobacteria	Rhodobacterales	Rhodobacteraceae	Rhodobaca	Rhodobaca barguzinensis	2	6	0	0	0	0
1498	Bacteria	Firmicutes	Clostridia	Thermoanaerobacterales	Thermoanaerobacterales Family III. Incertae Sedis	Syntrophaceticus	Syntrophaceticus schinkii	24	10	2	22	0	16
1499	Bacteria	Thermotogae	Thermotogae	Mesoaciditogales	Mesoaciditogaceae	Mesoaciditoga	Mesoaciditoga lauensis	0	2	0	0	0	6
1500	Bacteria	Firmicutes	Bacilli	Lactobacillales	Lactobacillaceae	Lactobacillus	Lactobacillus acidophilus	152	156	296	890	8	422
1501	Bacteria	Proteobacteria	Betaproteobacteria	Burkholderiales	Oxalobacteraceae	Herbaspirillum	Herbaspirillum hiltneri	6	0	2	16	2	28
1502	Bacteria	Spirochaetes	Spirochaetia	Brachyspirales	Brachyspiraceae	Brachyspira	Brachyspira intermedia	2	2	40	2	4912	0
1503	Bacteria	Actinobacteria	Actinobacteria	Pseudonocardiales	Pseudonocardiaceae	Saccharothrix	Saccharothrix syringae	10	12	10	16	8	32
1504	Bacteria	Proteobacteria	Deltaproteobacteria	Desulfovibrionales	Desulfohalobiaceae	Desulfonatronovibrio	Desulfonatronovibrio magnus	18	6	2	6	2	0
1505	Bacteria	Proteobacteria	Alphaproteobacteria	Sphingomonadales	Sphingomonadaceae	Sphingomonas	Sphingomonas changbaiensis	14	0	2	6	0	2
1506	Bacteria	Proteobacteria	Gammaproteobacteria	Aeromonadales	Succinivibrionaceae	Succinivibrio	Succinivibrio dextrinosolvens	140	4	812	9890	240	30
1507	Bacteria	Firmicutes	Bacilli	Lactobacillales	Carnobacteriaceae	Carnobacterium	Carnobacterium mobile	0	4	2	30	0	16
1508	Bacteria	Firmicutes	Bacilli	Bacillales	Alicyclobacillaceae	Alicyclobacillus	Alicyclobacillus acidoterrestris	14	8	32	68	0	10
1509	Bacteria	Proteobacteria	Gammaproteobacteria	Alteromonadales	Colwelliaceae	Colwellia	Colwellia marinimaniae	0	0	12	22	4	106
1510	Bacteria	Firmicutes	Bacilli	Lactobacillales	Enterococcaceae	Enterococcus	Enterococcus canis	18	10	0	2	130	0
1511	Bacteria	Bacteroidetes	Cytophagia	Cytophagales	Unknown	Unknown	Cytophagales bacterium TFI 002	8	0	22	12	14	38
1512	Bacteria	Bacteroidetes	Flavobacteriia	Flavobacteriales	Flavobacteriaceae	Polaribacter	Polaribacter haliotis	6	2	0	0	14	68
1513	Bacteria	Proteobacteria	Gammaproteobacteria	Methylococcales	Methylococcaceae	Methylomonas	Methylomonas methanica	0	6	0	6	8	4
1514	Bacteria	Firmicutes	Tissierellia	Tissierellales	Peptoniphilaceae	Peptoniphilus	Peptoniphilus senegalensis	20	10	6	10	12	8
1515	Bacteria	Bacteroidetes	Flavobacteriia	Flavobacteriales	Flavobacteriaceae	Ochrovirga	Ochrovirga pacifica	0	2	2	4	12	0
1516	Bacteria	Firmicutes	Bacilli	Bacillales	Paenibacillaceae	Paenibacillus	Paenibacillus sp. FSL R5-0345	0	6	0	134	2	10
1517	Bacteria	Bacteroidetes	Bacteroidia	Bacteroidales	Prevotellaceae	Paraprevotella	Paraprevotella xylaniphila	47714	4374	9150	10220	31544	4470
1518	Bacteria	Spirochaetes	Spirochaetia	Spirochaetales	Spirochaetaceae	Spirochaeta	Spirochaeta lutea	12	4	14	10	108	76
1519	Bacteria	Firmicutes	Clostridia	Clostridiales	Clostridiaceae	Clostridium	Clostridium cochlearium	292	40	472	234	54	34
1520	Bacteria	Bacteroidetes	Flavobacteriia	Flavobacteriales	Flavobacteriaceae	Flavobacterium	Flavobacterium suncheonense	20	0	6	2	0	2
1521	Bacteria	Proteobacteria	Gammaproteobacteria	Pseudomonadales	Moraxellaceae	Acinetobacter	Acinetobacter bouvetii	2	298	0	346	6	18
1522	Bacteria	Actinobacteria	Actinobacteria	Streptomycetales	Streptomycetaceae	Streptomyces	Streptomyces himastatinicus	0	0	2	4	0	0
1523	Bacteria	Proteobacteria	Deltaproteobacteria	Desulfobacterales	Desulfobulbaceae	Desulfobulbus	Desulfobulbus elongatus	134	28	12	92	10	92
1524	Bacteria	Firmicutes	Clostridia	Clostridiales	Clostridiaceae	Clostridium	Clostridium lundense	52	26	224	12	84	12
1525	Bacteria	Proteobacteria	Alphaproteobacteria	Rhizobiales	Phyllobacteriaceae	Hoeflea	Hoeflea olei	12	12	6	20	0	16
1526	Bacteria	Proteobacteria	Betaproteobacteria	Burkholderiales	Burkholderiaceae	Caballeronia	Caballeronia glebae	20	4	0	8	12	4
1527	Bacteria	Firmicutes	Bacilli	Bacillales	Paenibacillaceae	Paenibacillus	Paenibacillus sp. IHB B 3084	6	6	4	22	0	4
1528	Bacteria	Actinobacteria	Actinobacteria	Corynebacteriales	Mycobacteriaceae	Mycobacterium	Mycobacterium saopaulense	2	0	2	4	0	12
1529	Bacteria	Proteobacteria	Gammaproteobacteria	Enterobacterales	Erwiniaceae	Erwinia	Erwinia mallotivora	6	0	0	44	806	30
1530	Bacteria	Bacteroidetes	Flavobacteriia	Flavobacteriales	Flavobacteriaceae	Cellulophaga	Cellulophaga algicola	22	2	0	0	4	6
1531	Bacteria	Proteobacteria	Gammaproteobacteria	Enterobacterales	Enterobacteriaceae	Candidatus Hamiltonella	Candidatus Hamiltonella defensa	0	4	2	74	60	6
1532	Bacteria	Actinobacteria	Actinobacteria	Streptomycetales	Streptomycetaceae	Streptomyces	Streptomyces aurantiacus	6	0	0	2	0	4
1533	Bacteria	Proteobacteria	Deltaproteobacteria	Desulfovibrionales	Desulfovibrionaceae	Desulfovibrio	Desulfovibrio africanus	78	44	20	22	0	42
1534	Bacteria	Firmicutes	Bacilli	Bacillales	Bacillaceae	Bacillus	Bacillus novalis	0	0	2	16	0	2
1535	Bacteria	Verrucomicrobia	Verrucomicrobiae	Verrucomicrobiales	Verrucomicrobiaceae	Prosthecobacter	Prosthecobacter debontii	8	8	30	22	904	8
1536	Bacteria	Proteobacteria	Gammaproteobacteria	Enterobacterales	Enterobacteriaceae	Unknown	secondary endosymbiont of Heteropsylla cubana	0	0	0	2	2	0
1537	Bacteria	Firmicutes	Bacilli	Lactobacillales	Lactobacillaceae	Lactobacillus	Lactobacillus nasuensis	8	16	4	8	4	2
1538	Bacteria	Actinobacteria	Actinobacteria	Streptomycetales	Streptomycetaceae	Streptomyces	Streptomyces albulus	4	6	18	22	0	20
1539	Bacteria	Proteobacteria	Epsilonproteobacteria	Campylobacterales	Campylobacteraceae	Campylobacter	Campylobacter hyointestinalis	2	2	1390	30	0	10
1540	Bacteria	Firmicutes	Bacilli	Lactobacillales	Enterococcaceae	Enterococcus	Enterococcus gilvus	2	6	6	0	364	30
1541	Bacteria	Bacteroidetes	Flavobacteriia	Flavobacteriales	Flavobacteriaceae	Croceitalea	Croceitalea dokdonensis	2	0	4	2	16	0
1542	Bacteria	Actinobacteria	Actinobacteria	Actinomycetales	Actinomycetaceae	Actinotignum	Actinotignum urinale	0	0	2	4	0	8
1543	Bacteria	Firmicutes	Tissierellia	Tissierellales	Tissierellaceae	Unknown	[Clostridium] ultunense	8	2	4	20	6	6
1544	Bacteria	Actinobacteria	Actinobacteria	Micrococcales	Demequinaceae	Demequina	Demequina salsinemoris	6	20	8	18	0	4
1545	Bacteria	Actinobacteria	Actinobacteria	Streptomycetales	Streptomycetaceae	Streptomyces	Streptomyces sampsonii	8	0	0	18	0	0
1546	Bacteria	Actinobacteria	Actinobacteria	Streptomycetales	Streptomycetaceae	Streptomyces	Streptomyces pathocidini	2	2	0	4	0	2
1547	Bacteria	Proteobacteria	Gammaproteobacteria	Enterobacterales	Enterobacteriaceae	Unknown	secondary endosymbiont of Trabutina mannipara	2	4	0	0	2	0
1548	Bacteria	Firmicutes	Clostridia	Clostridiales	Eubacteriaceae	Eubacterium	[Eubacterium] hallii	6468	4536	8814	12402	3966	5756
1549	Bacteria	Proteobacteria	Betaproteobacteria	Burkholderiales	Comamonadaceae	Xenophilus	Xenophilus azovorans	28	18	4	52	34	16
1550	Bacteria	Firmicutes	Bacilli	Bacillales	Bacillaceae	Bacillus	Bacillus lonarensis	2	10	0	2	0	16
1551	Bacteria	Firmicutes	Bacilli	Bacillales	Planococcaceae	Planococcus	Planococcus antarcticus	0	0	8	4	0	6
1552	Bacteria	Proteobacteria	Alphaproteobacteria	Rhodobacterales	Rhodobacteraceae	Puniceibacterium	Puniceibacterium sediminis	0	4	4	6	0	0
1553	Bacteria	Proteobacteria	Alphaproteobacteria	Sphingomonadales	Sphingomonadaceae	Sphingobium	Sphingobium faniae	12	10	2	10	0	8
1554	Bacteria	Proteobacteria	Alphaproteobacteria	Rhodobacterales	Rhodobacteraceae	Halocynthiibacter	Halocynthiibacter arcticus	2	0	0	0	0	2
1555	Bacteria	Proteobacteria	Gammaproteobacteria	Enterobacterales	Enterobacteriaceae	Candidatus Hoaglandella	Candidatus Hoaglandella endobia	0	0	4	4	0	0
1556	Bacteria	Proteobacteria	Alphaproteobacteria	Rhodobacterales	Rhodobacteraceae	Octadecabacter	Octadecabacter temperatus	0	2	0	0	0	0
1557	Bacteria	Firmicutes	Bacilli	Bacillales	Staphylococcaceae	Salinicoccus	Salinicoccus albus	6	6	0	2	0	32
1558	Bacteria	Proteobacteria	Betaproteobacteria	Burkholderiales	Unknown	Thiomonas	Thiomonas arsenitoxydans	6	4	0	8	0	18
1559	Bacteria	Tenericutes	Mollicutes	Acholeplasmatales	Acholeplasmataceae	Candidatus Phytoplasma	Italian clover phyllody phytoplasma	0	0	2	6	0	0
1560	Bacteria	Actinobacteria	Actinobacteria	Corynebacteriales	Corynebacteriaceae	Corynebacterium	Corynebacterium frankenforstense	56	34	20	54	2	42
1561	Bacteria	Actinobacteria	Actinobacteria	Streptosporangiales	Thermomonosporaceae	Actinomadura	Actinomadura atramentaria	6	4	2	6	4	14
1562	Bacteria	Actinobacteria	Actinobacteria	Micromonosporales	Micromonosporaceae	Actinoplanes	Actinoplanes sp. N902-109	6	18	22	16	6	6
1563	Bacteria	Firmicutes	Clostridia	Clostridiales	Ruminococcaceae	Acetivibrio	Acetivibrio ethanolgignens	2826	3242	15036	27714	1752	15692
1564	Bacteria	Actinobacteria	Actinobacteria	Micromonosporales	Micromonosporaceae	Xiangella	Xiangella phaseoli	16	8	6	4	0	4
1565	Bacteria	Cyanobacteria	Unknown	Pleurocapsales	Hyellaceae	Pleurocapsa	Pleurocapsa minor	0	0	2	0	0	8
1566	Bacteria	Proteobacteria	Gammaproteobacteria	Oceanospirillales	Saccharospirillaceae	Saccharospirillum	Saccharospirillum impatiens	2	0	2	0	18	2
1567	Bacteria	Firmicutes	Clostridia	Halanaerobiales	Halanaerobiaceae	Halanaerobium	Halanaerobium kushneri	2	2	0	8	2	4
1568	Bacteria	Actinobacteria	Actinobacteria	Pseudonocardiales	Pseudonocardiaceae	Actinokineospora	Actinokineospora inagensis	6	2	2	8	0	8
1569	Bacteria	Proteobacteria	Alphaproteobacteria	Sphingomonadales	Sphingomonadaceae	Sphingobium	Sphingobium lactosutens	2	0	2	8	0	2
1570	Bacteria	Actinobacteria	Actinobacteria	Corynebacteriales	Dietziaceae	Dietzia	Dietzia alimentaria	18	8	432	42	2	14
1571	Bacteria	Firmicutes	Bacilli	Bacillales	Alicyclobacillaceae	Effusibacillus	Effusibacillus pohliae	14	12	8	4	12	22
1572	Bacteria	Proteobacteria	Alphaproteobacteria	Rhodobacterales	Rhodobacteraceae	Celeribacter	Celeribacter halophilus	0	4	6	0	0	0
1573	Bacteria	Firmicutes	Bacilli	Bacillales	Bacillaceae	Bacillus	Bacillus cereus	118	128	106	262	700	400
1574	Bacteria	Firmicutes	Clostridia	Clostridiales	Ruminococcaceae	Subdoligranulum	Subdoligranulum variabile	165904	145836	14592	25488	3268	15714
1575	Bacteria	Proteobacteria	Gammaproteobacteria	Legionellales	Legionellaceae	Legionella	Legionella feeleii	0	0	0	2	0	2
1576	Bacteria	Proteobacteria	Deltaproteobacteria	Desulfovibrionales	Desulfovibrionaceae	Desulfovibrio	Desulfovibrio frigidus	4	8	0	0	0	2
1577	Bacteria	Proteobacteria	Betaproteobacteria	Neisseriales	Neisseriaceae	Neisseria	Neisseria mucosa	14	4	0	14	2	10
1578	Bacteria	Proteobacteria	Gammaproteobacteria	Pseudomonadales	Pseudomonadaceae	Pseudomonas	Pseudomonas yangmingensis	28	6	6	38	12	8
1579	Bacteria	Firmicutes	Bacilli	Lactobacillales	Lactobacillaceae	Lactobacillus	Lactobacillus siliginis	20	10	56	8	0	8
1580	Bacteria	Tenericutes	Mollicutes	Mycoplasmatales	Mycoplasmataceae	Mycoplasma	Mycoplasma cloacale	2	0	0	2	4	24
1581	Bacteria	Proteobacteria	Gammaproteobacteria	Alteromonadales	Psychromonadaceae	Psychromonas	Psychromonas ingrahamii	2	0	2	2	0	0
1582	Bacteria	Chrysiogenetes	Chrysiogenetes	Chrysiogenales	Chrysiogenaceae	Chrysiogenes	Chrysiogenes arsenatis	18	8	2	8	0	6
1583	Bacteria	Proteobacteria	Alphaproteobacteria	Rickettsiales	Rickettsiaceae	Rickettsia	Rickettsia endosymbiont of Bemisia tabaci	0	2	0	0	0	2
1584	Bacteria	Bacteroidetes	Chitinophagia	Chitinophagales	Chitinophagaceae	Niabella	Niabella soli	12	2	6	6	6	14
1585	Bacteria	Firmicutes	Bacilli	Bacillales	Sporolactobacillaceae	Sporolactobacillus	Sporolactobacillus vineae	10	8	2	16	6	12
1586	Bacteria	Proteobacteria	Gammaproteobacteria	Oceanospirillales	Halomonadaceae	Halomonas	Halomonas boliviensis	4	0	2	2	16	4
1587	Bacteria	Proteobacteria	Alphaproteobacteria	Rhizobiales	Phyllobacteriaceae	Aquamicrobium	Aquamicrobium defluvii	20	20	26	10	0	2
1588	Bacteria	Firmicutes	Bacilli	Bacillales	Bacillaceae	Lentibacillus	Lentibacillus halodurans	0	2	0	8	0	2
1589	Bacteria	Bacteroidetes	Bacteroidia	Bacteroidales	Porphyromonadaceae	Porphyromonas	Porphyromonas gingivicanis	134	12	112	108	56	258
1590	Bacteria	Proteobacteria	Gammaproteobacteria	Methylococcales	Methylococcaceae	Methylosarcina	Methylosarcina fibrata	4	2	4	4	0	4
1591	Bacteria	Cyanobacteria	Unknown	Spirulinales	Spirulinaceae	Spirulina	Spirulina subsalsa	0	2	0	0	0	2
1592	Bacteria	Proteobacteria	Gammaproteobacteria	Thiotrichales	Piscirickettsiaceae	Cycloclasticus	Cycloclasticus sp. P1	4	2	0	6	0	0
1593	Bacteria	Proteobacteria	Betaproteobacteria	Burkholderiales	Alcaligenaceae	Pusillimonas	Pusillimonas noertemannii	16	8	8	8	4	12
1594	Bacteria	Proteobacteria	Gammaproteobacteria	Vibrionales	Vibrionaceae	Vibrio	Vibrio panuliri	2	0	0	0	0	0
1595	Bacteria	Proteobacteria	Betaproteobacteria	Burkholderiales	Comamonadaceae	Caldimonas	Caldimonas manganoxidans	20	0	2	14	4	4
1596	Bacteria	Firmicutes	Bacilli	Lactobacillales	Enterococcaceae	Enterococcus	Enterococcus rivorum	2	6	12	4	0	14
1597	Bacteria	Actinobacteria	Actinobacteria	Actinomycetales	Actinomycetaceae	Mobiluncus	Mobiluncus mulieris	0	0	6	6	0	8
1598	Bacteria	Bacteroidetes	Bacteroidia	Bacteroidales	Rikenellaceae	Millionella	Millionella massiliensis	265712	3972	1166	42278	344	10294
1599	Bacteria	Cyanobacteria	Unknown	Oscillatoriales	Oscillatoriaceae	Phormidium	Phormidium tenue	2	4	10	20	0	10
1600	Bacteria	Bacteroidetes	Cytophagia	Cytophagales	Cyclobacteriaceae	Algoriphagus	Algoriphagus faecimaris	20	0	34	24	6	64
1601	Bacteria	Firmicutes	Bacilli	Lactobacillales	Lactobacillaceae	Lactobacillus	Lactobacillus sucicola	10	4	2	0	0	18
1602	Bacteria	Proteobacteria	Gammaproteobacteria	Oceanospirillales	Oceanospirillaceae	Oceanospirillum	Oceanospirillum beijerinckii	8	2	0	4	8	4
1603	Bacteria	Synergistetes	Synergistia	Synergistales	Synergistaceae	Synergistes	Synergistes jonesii	504	74	156	142	18	100
1604	Bacteria	Thermodesulfobacteria	Thermodesulfobacteria	Thermodesulfobacteriales	Thermodesulfobacteriaceae	Thermodesulfatator	Thermodesulfatator indicus	10	4	8	4	0	6
1605	Bacteria	Proteobacteria	Gammaproteobacteria	Xanthomonadales	Xanthomonadaceae	Lysobacter	Lysobacter arseniciresistens	20	8	6	28	0	2
1606	Bacteria	Actinobacteria	Actinobacteria	Micrococcales	Microbacteriaceae	Clavibacter	Clavibacter capsici	4	4	8	22	24	12
1607	Bacteria	Actinobacteria	Actinobacteria	Corynebacteriales	Corynebacteriaceae	Corynebacterium	Corynebacterium fournierii	6	0	6	4	0	2
1608	Bacteria	Spirochaetes	Spirochaetia	Spirochaetales	Spirochaetaceae	Salinispira	Salinispira pacifica	4	4	12	2	0	30
1609	Bacteria	Firmicutes	Bacilli	Bacillales	Paenibacillaceae	Paenibacillus	Paenibacillus harenae	6	4	4	12	2	26
1610	Bacteria	Firmicutes	Bacilli	Lactobacillales	Streptococcaceae	Streptococcus	Streptococcus sp. HSISS3	78	10	70	88	0	10
1611	Bacteria	Proteobacteria	Gammaproteobacteria	Aeromonadales	Aeromonadaceae	Aeromonas	Aeromonas aquatica	18	12	10	4	32	6
1612	Bacteria	Proteobacteria	Gammaproteobacteria	Xanthomonadales	Xanthomonadaceae	Xanthomonas	Xanthomonas arboricola	12	0	4	4	0	2
1613	Bacteria	Proteobacteria	Gammaproteobacteria	Nevskiales	Sinobacteraceae	Hydrocarboniphaga	Hydrocarboniphaga daqingensis	8	2	8	10	0	4
1614	Bacteria	Proteobacteria	Gammaproteobacteria	Enterobacterales	Enterobacteriaceae	Enterobacter	Enterobacter hormaechei	12	14	88	542	1366	38
1615	Bacteria	Firmicutes	Bacilli	Bacillales	Unknown	Exiguobacterium	Exiguobacterium sp. U13-1	0	0	4	8	0	2
1616	Bacteria	Firmicutes	Bacilli	Lactobacillales	Lactobacillaceae	Lactobacillus	Lactobacillus herbarum	2	4	22	2	0	6
1617	Bacteria	Firmicutes	Clostridia	Clostridiales	Clostridiales Family XIII. Incertae Sedis	Unknown	[Eubacterium] nodatum	330	266	270	346	50	82
1618	Bacteria	Actinobacteria	Actinobacteria	Bifidobacteriales	Bifidobacteriaceae	Bifidobacterium	Bifidobacterium bombi	2	4	4	12	0	6
1619	Bacteria	Firmicutes	Clostridia	Thermoanaerobacterales	Thermoanaerobacteraceae	Desulfovirgula	Desulfovirgula thermocuniculi	168	120	38	78	6	124
1620	Bacteria	Firmicutes	Clostridia	Clostridiales	Lachnospiraceae	Blautia	Blautia hansenii	4348	3876	3816	4526	86066	6832
1621	Bacteria	Firmicutes	Clostridia	Clostridiales	Peptostreptococcaceae	Unknown	[Clostridium] thermoalcaliphilum	18	22	20	46	22	4
1622	Bacteria	Bacteroidetes	Unknown	Bacteroidetes Order II. Incertae sedis	Rhodothermaceae	Rhodothermus	Rhodothermus marinus	82	38	42	100	6	62
1623	Bacteria	Actinobacteria	Actinobacteria	Micrococcales	Micrococcaceae	Renibacterium	Renibacterium salmoninarum	4	0	2	12	2	2
1624	Bacteria	Firmicutes	Clostridia	Clostridiales	Eubacteriaceae	Acetobacterium	Acetobacterium dehalogenans	14	8	8	16	6	54
1625	Bacteria	Firmicutes	Clostridia	Clostridiales	Ruminococcaceae	Ruminiclostridium	[Clostridium] leptum	25500	29806	1794	4480	1012	2526
1626	Bacteria	Proteobacteria	Gammaproteobacteria	Oceanospirillales	Oceanospirillaceae	Oceanospirillum	Oceanospirillum maris	2	0	0	2	2	4
1627	Bacteria	Actinobacteria	Actinobacteria	Corynebacteriales	Corynebacteriaceae	Corynebacterium	Corynebacterium falsenii	54	2	6	6	14	10
1628	Bacteria	Proteobacteria	Gammaproteobacteria	Unknown	Unknown	Gallaecimonas	Gallaecimonas xiamenensis	32	8	6	14	6	24
1629	Bacteria	Firmicutes	Bacilli	Bacillales	Paenibacillaceae	Paenibacillus	Paenibacillus glucanolyticus	6	12	4	8	0	10
1630	Bacteria	Proteobacteria	Alphaproteobacteria	Rhizobiales	Methylobacteriaceae	Methylobacterium	Methylobacterium zatmanii	2	0	2	18	2	12
1631	Bacteria	Proteobacteria	Alphaproteobacteria	Rhodobacterales	Rhodobacteraceae	Tropicibacter	Tropicibacter litoreus	2	2	0	2	6	8
1632	Bacteria	Proteobacteria	Betaproteobacteria	Neisseriales	Neisseriaceae	Neisseria	Neisseria gonorrhoeae	10	8	0	10	2	20
1633	Bacteria	Aquificae	Aquificae	Aquificales	Hydrogenothermaceae	Persephonella	Persephonella marina	2	0	0	4	2	0
1634	Bacteria	Synergistetes	Synergistia	Synergistales	Synergistaceae	Cloacibacillus	Cloacibacillus evryensis	814	208	154	210	0	440
1635	Bacteria	Firmicutes	Bacilli	Bacillales	Bacillaceae	Salipaludibacillus	Salipaludibacillus agaradhaerens	2	4	4	0	2	0
1636	Bacteria	Actinobacteria	Actinobacteria	Micrococcales	Microbacteriaceae	Okibacterium	Okibacterium fritillariae	10	4	114	152	100	12
1637	Bacteria	Actinobacteria	Actinobacteria	Micrococcales	Microbacteriaceae	Microbacterium	Microbacterium oxydans	2	4	8	24	30	16
1638	Bacteria	Proteobacteria	Alphaproteobacteria	Rhodobacterales	Rhodobacteraceae	Loktanella	Loktanella sediminum	0	2	0	2	0	2
1639	Bacteria	Bacteroidetes	Cytophagia	Cytophagales	Cyclobacteriaceae	Echinicola	Echinicola vietnamensis	24	0	32	16	2	26
1640	Bacteria	Proteobacteria	Alphaproteobacteria	Rhizobiales	Bartonellaceae	Bartonella	Bartonella sp. CDC_skunk	2	0	0	0	4	0
1641	Bacteria	Actinobacteria	Actinobacteria	Propionibacteriales	Nocardioidaceae	Aeromicrobium	Aeromicrobium choanae	4	4	16	14	22	4
1642	Bacteria	Firmicutes	Bacilli	Lactobacillales	Streptococcaceae	Streptococcus	Streptococcus phocae	48	0	62	48	0	34
1643	Bacteria	Proteobacteria	Betaproteobacteria	Burkholderiales	Oxalobacteraceae	Massilia	Massilia sp. WG5	30	12	12	22	30	50
1644	Bacteria	Proteobacteria	Alphaproteobacteria	Rhizobiales	Hyphomicrobiaceae	Hyphomicrobium	Hyphomicrobium denitrificans	10	6	10	22	46	32
1645	Bacteria	Bacteroidetes	Flavobacteriia	Flavobacteriales	Flavobacteriaceae	Muricauda	Muricauda ruestringensis	66	0	4	6	2	6
1646	Bacteria	Actinobacteria	Actinobacteria	Corynebacteriales	Corynebacteriaceae	Corynebacterium	Corynebacterium variabile	60	14	62	70	128	50
1647	Bacteria	Proteobacteria	Betaproteobacteria	Burkholderiales	Comamonadaceae	Hydrogenophaga	Hydrogenophaga sp. RAC07	8	4	6	28	4	8
1648	Bacteria	Proteobacteria	Gammaproteobacteria	Cellvibrionales	Cellvibrionaceae	Gilvimarinus	Gilvimarinus polysaccharolyticus	0	2	2	0	0	0
1649	Bacteria	Cyanobacteria	Unknown	Synechococcales	Synechococcaceae	Synechococcus	Synechococcus sp. UTEX 2973	0	2	0	0	0	4
1650	Bacteria	Firmicutes	Bacilli	Bacillales	Bacillaceae	Halobacillus	Halobacillus hunanensis	0	0	0	0	2	0
1651	Bacteria	Actinobacteria	Actinobacteria	Pseudonocardiales	Pseudonocardiaceae	Actinosynnema	Actinosynnema pretiosum	6	2	0	4	2	4
1652	Bacteria	Proteobacteria	Gammaproteobacteria	Enterobacterales	Enterobacteriaceae	Unknown	Plautia stali symbiont	2	0	2	20	864	22
1653	Bacteria	Bacteroidetes	Bacteroidia	Bacteroidales	Prevotellaceae	Prevotella	Prevotella buccalis	8988	296	10252	13944	846	2850
1654	Bacteria	Proteobacteria	Epsilonproteobacteria	Campylobacterales	Helicobacteraceae	Helicobacter	Helicobacter pylori	36	34	14	0	32	132
1655	Bacteria	Firmicutes	Bacilli	Bacillales	Unknown	Gemella	Gemella sp. oral taxon 928	90	52	68	92	60	56
1656	Bacteria	Bacteroidetes	Flavobacteriia	Flavobacteriales	Crocinitomicaceae	Fluviicola	Candidatus Fluviicola riflensis	76	2	26	46	66	88
1657	Bacteria	Tenericutes	Mollicutes	Mycoplasmatales	Mycoplasmataceae	Mycoplasma	Mycoplasma sturni	0	0	4	0	2	32
1658	Bacteria	Firmicutes	Bacilli	Bacillales	Paenibacillaceae	Paenibacillus	Paenibacillus rhizosphaerae	6	6	24	28	0	56
1659	Bacteria	Firmicutes	Bacilli	Bacillales	Paenibacillaceae	Paenibacillus	Paenibacillus sp. FSL R7-0331	28	16	14	28	8	114
1660	Bacteria	Firmicutes	Clostridia	Clostridiales	Peptostreptococcaceae	Asaccharospora	Asaccharospora irregularis	86	110	522	140	496	12
1661	Bacteria	Firmicutes	Bacilli	Bacillales	Bacillaceae	Paraliobacillus	Paraliobacillus ryukyuensis	4	6	6	2	6	0
1662	Bacteria	Firmicutes	Bacilli	Bacillales	Bacillaceae	Bacillus	Bacillus aryabhattai	12	0	2	6	2	4
1663	Bacteria	Proteobacteria	Betaproteobacteria	Burkholderiales	Burkholderiaceae	Burkholderia	Burkholderia oklahomensis	28	8	8	10	6	4
1664	Bacteria	Firmicutes	Clostridia	Clostridiales	Eubacteriaceae	Eubacterium	Eubacterium xylanophilum	74	42	910	1002	110	1492
1665	Bacteria	Proteobacteria	Alphaproteobacteria	Rhodobacterales	Rhodobacteraceae	Pseudoruegeria	Pseudoruegeria aquimaris	10	6	6	18	0	8
1666	Bacteria	Proteobacteria	Betaproteobacteria	Neisseriales	Chromobacteriaceae	Chitinilyticum	Chitinilyticum aquatile	18	4	2	2	0	6
1667	Bacteria	Deinococcus-Thermus	Deinococci	Deinococcales	Deinococcaceae	Deinococcus	Deinococcus gobiensis	14	18	18	18	2	16
1668	Bacteria	Tenericutes	Mollicutes	Mycoplasmatales	Mycoplasmataceae	Mycoplasma	Mycoplasma molare	2	2	18	2	14	254
1669	Bacteria	Proteobacteria	Alphaproteobacteria	Rhodobacterales	Rhodobacteraceae	Phaeobacter	Phaeobacter gallaeciensis	4	4	4	20	12	18
1670	Bacteria	Bacteroidetes	Flavobacteriia	Flavobacteriales	Flavobacteriaceae	Maribacter	Maribacter cobaltidurans	8	0	8	4	4	4
1671	Bacteria	Proteobacteria	Alphaproteobacteria	Rhodobacterales	Rhodobacteraceae	Thalassobacter	Thalassobacter stenotrophicus	2	0	0	0	0	0
1672	Bacteria	Actinobacteria	Actinobacteria	Corynebacteriales	Gordoniaceae	Gordonia	Gordonia soli	2	0	0	6	0	0
1673	Bacteria	Bacteroidetes	Flavobacteriia	Flavobacteriales	Flavobacteriaceae	Flavobacterium	Flavobacterium aquatile	4	0	4	4	2	0
1674	Bacteria	Bacteroidetes	Flavobacteriia	Flavobacteriales	Flavobacteriaceae	Tenacibaculum	Tenacibaculum dicentrarchi	10	2	2	12	16	14
1675	Bacteria	Proteobacteria	Betaproteobacteria	Nitrosomonadales	Methylophilaceae	Candidatus Methylopumilus	Candidatus Methylopumilus turicensis	0	0	4	2	4	0
1676	Bacteria	Actinobacteria	Actinobacteria	Micrococcales	Microbacteriaceae	Microbacterium	Microbacterium profundi	0	0	16	6	2	6
1677	Bacteria	Firmicutes	Bacilli	Bacillales	Thermoactinomycetaceae	Seinonella	Seinonella peptonophila	2	4	0	20	0	36
1678	Bacteria	Firmicutes	Bacilli	Bacillales	Bacillaceae	Salisediminibacterium	Salisediminibacterium haloalkalitolerans	6	2	2	10	2	6
1679	Bacteria	Firmicutes	Clostridia	Thermoanaerobacterales	Thermoanaerobacterales Family IV. Incertae Sedis	Mahella	Mahella australiensis	24	42	12	60	0	14
1680	Bacteria	Spirochaetes	Spirochaetia	Spirochaetales	Spirochaetaceae	Sphaerochaeta	Sphaerochaeta coccoides	24	0	190	324	0	372
1681	Bacteria	Proteobacteria	Betaproteobacteria	Burkholderiales	Burkholderiaceae	Paraburkholderia	Paraburkholderia sacchari	138	72	142	138	16	548
1682	Bacteria	Actinobacteria	Actinobacteria	Corynebacteriales	Nocardiaceae	Nocardia	Nocardia soli	6	6	0	6	14	4
1683	Bacteria	Proteobacteria	Betaproteobacteria	Burkholderiales	Burkholderiaceae	Burkholderia	Burkholderia lata	26	4	10	6	32	306
1684	Bacteria	Proteobacteria	Gammaproteobacteria	Thiotrichales	Thiotrichaceae	Thioploca	Thioploca ingrica	0	4	2	2	2	14
1685	Bacteria	Firmicutes	Bacilli	Bacillales	Bacillaceae	Bacillus	Bacillus siamensis	0	0	0	6	2	4
1686	Bacteria	Planctomycetes	Planctomycetia	Planctomycetales	Planctomycetaceae	Pirellula	Pirellula staleyi	4	12	4	2	0	2
1687	Bacteria	Proteobacteria	Betaproteobacteria	Burkholderiales	Alcaligenaceae	Achromobacter	Achromobacter denitrificans	56	16	18	42	26	12
1688	Bacteria	Firmicutes	Clostridia	Clostridiales	Eubacteriaceae	Eubacterium	Eubacterium ruminantium	72	66	1114	1264	92	1910
1689	Bacteria	Firmicutes	Bacilli	Bacillales	Bacillaceae	Lysinibacillus	Lysinibacillus varians	6	4	12	12	0	18
1690	Bacteria	Spirochaetes	Spirochaetia	Brevinematales	Brevinemataceae	Brevinema	Brevinema andersonii	10	0	6	10	8	0
1691	Bacteria	Bacteroidetes	Flavobacteriia	Flavobacteriales	Flavobacteriaceae	Chryseobacterium	Chryseobacterium soldanellicola	8	0	2	2	2	4
1692	Bacteria	Proteobacteria	Betaproteobacteria	Rhodocyclales	Zoogloeaceae	Azoarcus	Azoarcus toluclasticus	48	8	18	20	2	10
1693	Bacteria	Spirochaetes	Spirochaetia	Brachyspirales	Brachyspiraceae	Brachyspira	Brachyspira pilosicoli	910	492	7374	34	1976	30
1694	Bacteria	Proteobacteria	Alphaproteobacteria	Rhodobacterales	Rhodobacteraceae	Paracoccus	Paracoccus contaminans	8	10	10	2	0	2
1695	Bacteria	Firmicutes	Bacilli	Bacillales	Alicyclobacillaceae	Alicyclobacillus	Alicyclobacillus ferrooxydans	66	8	6	22	0	22
1696	Bacteria	Proteobacteria	Alphaproteobacteria	Rhodobacterales	Rhodobacteraceae	Sulfitobacter	Sulfitobacter pseudonitzschiae	0	4	0	2	0	2
1697	Bacteria	Actinobacteria	Actinobacteria	Corynebacteriales	Corynebacteriaceae	Corynebacterium	Corynebacterium doosanense	18	8	20	22	8	16
1698	Bacteria	Actinobacteria	Actinobacteria	Candidatus Nanopelagicales	Unknown	Candidatus Nanopelagicus	Candidatus Nanopelagicus abundans	0	0	4	0	0	0
1699	Bacteria	Proteobacteria	Epsilonproteobacteria	Campylobacterales	Campylobacteraceae	Arcobacter	Arcobacter thereius	4	2	2	0	6	4
1700	Bacteria	Proteobacteria	Gammaproteobacteria	Legionellales	Legionellaceae	Legionella	Legionella anisa	2	0	0	0	0	0
1701	Bacteria	Proteobacteria	Alphaproteobacteria	Rhodobacterales	Rhodobacteraceae	Roseovarius	Roseovarius nubinhibens	0	0	2	6	0	0
1702	Bacteria	Proteobacteria	Gammaproteobacteria	Enterobacterales	Enterobacteriaceae	Klebsiella	Klebsiella aerogenes	52	2	52	2290	2058	54
1703	Bacteria	Firmicutes	Bacilli	Lactobacillales	Carnobacteriaceae	Marinilactibacillus	Marinilactibacillus sp. 15R	60	12	10	34	6	16
1704	Bacteria	Actinobacteria	Actinobacteria	Streptomycetales	Streptomycetaceae	Streptomyces	Streptomyces griseoplanus	22	10	8	4	0	8
1705	Bacteria	Actinobacteria	Coriobacteriia	Coriobacteriales	Coriobacteriaceae	Collinsella	Collinsella stercoris	6710	528	274	768	29020	422
1706	Bacteria	Firmicutes	Clostridia	Thermoanaerobacterales	Thermoanaerobacterales Family III. Incertae Sedis	Caldicellulosiruptor	Caldicellulosiruptor hydrothermalis	2	8	10	4	0	8
1707	Bacteria	Actinobacteria	Actinobacteria	Micrococcales	Micrococcaceae	Paenarthrobacter	Paenarthrobacter aurescens	6	2	4	12	4	4
1708	Bacteria	Proteobacteria	Gammaproteobacteria	Alteromonadales	Alteromonadaceae	Alteromonas	Alteromonas sp. Mex14	4	0	0	6	0	0
1709	Bacteria	Bacteroidetes	Cytophagia	Cytophagales	Amoebophilaceae	Candidatus Amoebophilus	Candidatus Amoebophilus asiaticus	2	0	2	12	0	4
1710	Bacteria	Actinobacteria	Actinobacteria	Micrococcales	Micrococcaceae	Kocuria	Kocuria kristinae	18	18	16	26	26	24
1711	Bacteria	Proteobacteria	Betaproteobacteria	Burkholderiales	Alcaligenaceae	Azohydromonas	Azohydromonas lata	66	8	24	54	0	24
1712	Bacteria	Proteobacteria	Gammaproteobacteria	Pseudomonadales	Moraxellaceae	Acinetobacter	Acinetobacter parvus	14	84	20	150	34	44
1713	Bacteria	Actinobacteria	Coriobacteriia	Coriobacteriales	Coriobacteriaceae	Unknown	Coriobacteriaceae bacterium 68-1-3	5088	2688	1646	820	730	236
1714	Bacteria	Proteobacteria	Gammaproteobacteria	Enterobacterales	Enterobacteriaceae	Atlantibacter	Atlantibacter hermannii	12	6	20	48	314	40
1715	Bacteria	Bacteroidetes	Cytophagia	Cytophagales	Cytophagaceae	Flectobacillus	Flectobacillus major	18	8	10	14	24	22
1716	Bacteria	Proteobacteria	Epsilonproteobacteria	Campylobacterales	Campylobacteraceae	Campylobacter	Campylobacter peloridis	2	14	18	2	0	4
1717	Bacteria	Proteobacteria	Betaproteobacteria	Burkholderiales	Burkholderiaceae	Paraburkholderia	Paraburkholderia sp. BN5	12	6	2	12	0	0
1718	Bacteria	Actinobacteria	Actinobacteria	Pseudonocardiales	Pseudonocardiaceae	Sciscionella	Sciscionella marina	4	6	8	12	0	4
1719	Bacteria	Firmicutes	Bacilli	Lactobacillales	Lactobacillaceae	Lactobacillus	Lactobacillus delbrueckii	390	130	2690	13114	46	166
1720	Bacteria	Actinobacteria	Actinobacteria	Corynebacteriales	Nocardiaceae	Nocardia	Nocardia arthritidis	2	0	0	2	0	0
1721	Bacteria	Proteobacteria	Gammaproteobacteria	Pseudomonadales	Pseudomonadaceae	Pseudomonas	Pseudomonas brassicacearum	2	14	4	502	62	16
1722	Bacteria	Firmicutes	Bacilli	Lactobacillales	Enterococcaceae	Enterococcus	Enterococcus aquimarinus	16	2	8	2	2	2
1723	Bacteria	Proteobacteria	Gammaproteobacteria	Pseudomonadales	Moraxellaceae	Moraxella	Moraxella ovis	2	4	0	2	2	2
1724	Bacteria	Actinobacteria	Actinobacteria	Corynebacteriales	Mycobacteriaceae	Mycobacterium	Mycobacterium conspicuum	4	2	12	16	2	2
1725	Bacteria	Actinobacteria	Actinobacteria	Pseudonocardiales	Pseudonocardiaceae	Amycolatopsis	Amycolatopsis taiwanensis	2	4	0	2	0	8
1726	Bacteria	Proteobacteria	Betaproteobacteria	Burkholderiales	Burkholderiaceae	Burkholderia	Burkholderia sp. YI23	10	6	6	12	2	4
1727	Bacteria	Proteobacteria	Gammaproteobacteria	Pseudomonadales	Pseudomonadaceae	Pseudomonas	Pseudomonas pseudoalcaligenes	46	66	20	96	32	22
1728	Bacteria	Bacteroidetes	Cytophagia	Cytophagales	Cyclobacteriaceae	Cyclobacterium	Cyclobacterium qasimii	4	0	2	0	0	2
1729	Bacteria	Proteobacteria	Epsilonproteobacteria	Campylobacterales	Campylobacteraceae	Arcobacter	Arcobacter sp. LPB0137	8	0	10	6	8	6
1730	Bacteria	Proteobacteria	Gammaproteobacteria	Pseudomonadales	Pseudomonadaceae	Pseudomonas	Pseudomonas saudiphocaensis	64	6	4	20	22	0
1731	Bacteria	Actinobacteria	Actinobacteria	Streptosporangiales	Thermomonosporaceae	Thermostaphylospora	Thermostaphylospora chromogena	12	14	2	18	0	12
1732	Bacteria	Actinobacteria	Actinobacteria	Corynebacteriales	Mycobacteriaceae	Mycobacterium	Mycobacterium aromaticivorans	4	0	0	8	120	16
1733	Bacteria	Proteobacteria	Alphaproteobacteria	Rhizobiales	Chelatococcaceae	Chelatococcus	Chelatococcus sp. CO-6	34	18	12	30	0	30
1734	Bacteria	Bacteroidetes	Bacteroidia	Bacteroidales	Prevotellaceae	Prevotella	Prevotella intermedia	130842	49214	36742	49934	26868	2980
1735	Bacteria	Actinobacteria	Actinobacteria	Propionibacteriales	Propionibacteriaceae	Tessaracoccus	Tessaracoccus oleiagri	28	8	20	32	0	8
1736	Bacteria	Tenericutes	Mollicutes	Mycoplasmatales	Mycoplasmataceae	Mycoplasma	Mycoplasma mobile	6	0	2	8	14	42
1737	Bacteria	Proteobacteria	Alphaproteobacteria	Sphingomonadales	Sphingomonadaceae	Sphingorhabdus	Sphingorhabdus sp. M41	6	2	8	2	0	12
1738	Bacteria	Proteobacteria	Alphaproteobacteria	Rhodobacterales	Rhodobacteraceae	Tranquillimonas	Tranquillimonas alkanivorans	4	8	2	2	0	6
1739	Bacteria	Proteobacteria	Alphaproteobacteria	Rhodobacterales	Rhodobacteraceae	Litoreibacter	Litoreibacter arenae	2	0	0	2	0	8
1740	Bacteria	Proteobacteria	Gammaproteobacteria	Unknown	Unknown	Unknown	Solemya elarraichensis gill symbiont	10	4	2	40	0	2
1741	Bacteria	Firmicutes	Bacilli	Lactobacillales	Lactobacillaceae	Lactobacillus	Lactobacillus psittaci	16	10	24	158	0	2138
1742	Bacteria	Proteobacteria	Alphaproteobacteria	Rhodobacterales	Rhodobacteraceae	Tateyamaria	Tateyamaria omphalii	0	0	2	0	0	0
1743	Bacteria	Actinobacteria	Actinobacteria	Pseudonocardiales	Pseudonocardiaceae	Prauserella	Prauserella rugosa	4	4	0	4	0	6
1744	Bacteria	Actinobacteria	Actinobacteria	Actinomycetales	Actinomycetaceae	Actinomyces	Actinomyces sp. Chiba101	56	20	34	34	0	20
1745	Bacteria	Actinobacteria	Actinobacteria	Streptomycetales	Streptomycetaceae	Streptomyces	Streptomyces sviceus	2	2	12	18	0	2
1746	Bacteria	Firmicutes	Bacilli	Bacillales	Bacillaceae	Geobacillus	Geobacillus sp. WCH70	4	8	2	10	0	122
1747	Bacteria	Actinobacteria	Actinobacteria	Micrococcales	Dermatophilaceae	Kineosphaera	Kineosphaera limosa	6	10	12	8	6	10
1748	Bacteria	Firmicutes	Bacilli	Bacillales	Bacillaceae	Geobacillus	Geobacillus sp. C56-T3	0	0	4	2	0	0
1749	Bacteria	Proteobacteria	Gammaproteobacteria	Acidiferrobacterales	Acidiferrobacteraceae	Sulfurifustis	Sulfurifustis variabilis	42	10	8	14	0	0
1750	Bacteria	Firmicutes	Bacilli	Lactobacillales	Enterococcaceae	Enterococcus	Enterococcus saccharolyticus	6	4	4	10	12	30
1751	Bacteria	Proteobacteria	Betaproteobacteria	Burkholderiales	Burkholderiaceae	Ralstonia	Ralstonia solanacearum	120	50	40	114	114	42
1752	Bacteria	Tenericutes	Mollicutes	Mycoplasmatales	Mycoplasmataceae	Mycoplasma	Mycoplasma agassizii	4	8	18	4	32	126
1753	Bacteria	Firmicutes	Clostridia	Clostridiales	Clostridiaceae	Clostridium	Clostridium tyrobutyricum	18	12	174	32	24	12
1754	Bacteria	Proteobacteria	Alphaproteobacteria	Rhizobiales	Bradyrhizobiaceae	Bradyrhizobium	Bradyrhizobium sp. SK17	14	14	18	102	52	12
1755	Bacteria	Proteobacteria	Alphaproteobacteria	Rhizobiales	Phyllobacteriaceae	Hoeflea	Hoeflea phototrophica	2	2	8	4	4	4
1756	Bacteria	Proteobacteria	Gammaproteobacteria	Chromatiales	Chromatiaceae	Marichromatium	Marichromatium purpuratum	26	0	10	28	0	40
1757	Bacteria	Proteobacteria	Gammaproteobacteria	Pasteurellales	Pasteurellaceae	Pasteurella	Pasteurella bettyae	2	4	38	16	10	0
1758	Bacteria	Actinobacteria	Coriobacteriia	Coriobacteriales	Atopobiaceae	Olsenella	Olsenella scatoligenes	1082	272	710	91690	118	320
1759	Bacteria	Bacteroidetes	Flavobacteriia	Flavobacteriales	Flavobacteriaceae	Flavobacterium	Flavobacterium caeni	42	18	22	30	30	44
1760	Bacteria	Firmicutes	Bacilli	Bacillales	Bacillaceae	Terribacillus	Terribacillus aidingensis	6	2	4	6	0	12
1761	Bacteria	Proteobacteria	Gammaproteobacteria	Chromatiales	Ectothiorhodospiraceae	Arhodomonas	Arhodomonas aquaeolei	18	0	10	12	0	14
1762	Bacteria	Proteobacteria	Gammaproteobacteria	Oceanospirillales	Saccharospirillaceae	Reinekea	Reinekea blandensis	0	2	0	2	4	4
1763	Bacteria	Actinobacteria	Actinobacteria	Micrococcales	Intrasporangiaceae	Janibacter	Janibacter melonis	8	6	10	8	10	20
1764	Bacteria	Firmicutes	Bacilli	Bacillales	Alicyclobacillaceae	Kyrpidia	Kyrpidia tusciae	2	6	4	2	2	18
1765	Bacteria	Bacteroidetes	Flavobacteriia	Flavobacteriales	Flavobacteriaceae	Chryseobacterium	Chryseobacterium camelliae	40	0	16	8	22	24
1766	Bacteria	Firmicutes	Negativicutes	Selenomonadales	Selenomonadaceae	Selenomonas	Selenomonas bovis	684	286	22870	5776	6	184
1767	Bacteria	Proteobacteria	Betaproteobacteria	Unknown	Unknown	Candidatus Tremblaya	Candidatus Tremblaya princeps	0	2	2	0	0	0
1768	Bacteria	Actinobacteria	Actinobacteria	Micrococcales	Micrococcaceae	Arthrobacter	Arthrobacter sp. 7749	2	4	8	3070	76	6
1769	Bacteria	Firmicutes	Bacilli	Bacillales	Bacillaceae	Salipaludibacillus	Salipaludibacillus aurantiacus	4	2	2	2	0	4
1770	Bacteria	Proteobacteria	Epsilonproteobacteria	Campylobacterales	Helicobacteraceae	Helicobacter	Helicobacter canis	22	10	12	0	96808	404
1771	Bacteria	Bacteroidetes	Bacteroidia	Bacteroidales	Muribaculaceae	Muribaculum	Muribaculum intestinale	7694	516	7228	37284	1506	290652
1772	Bacteria	Actinobacteria	Actinobacteria	Micrococcales	Micrococcaceae	Arthrobacter	Arthrobacter subterraneus	2	4	2	24	4	4
1773	Bacteria	candidate division NC10	Unknown	Unknown	Unknown	Candidatus Methylomirabilis	Candidatus Methylomirabilis oxyfera	16	4	0	4	0	4
1774	Bacteria	Bacteroidetes	Cytophagia	Cytophagales	Flammeovirgaceae	Fabibacter	Fabibacter pacificus	10	2	8	12	4	6
1775	Bacteria	Bacteroidetes	Sphingobacteriia	Sphingobacteriales	Sphingobacteriaceae	Pedobacter	Pedobacter glucosidilyticus	8	4	4	12	4	2
1776	Bacteria	Proteobacteria	Gammaproteobacteria	Oceanospirillales	Oceanospirillaceae	Neptuniibacter	Neptuniibacter caesariensis	0	0	4	4	0	0
1777	Bacteria	Proteobacteria	Gammaproteobacteria	Enterobacterales	Enterobacteriaceae	Citrobacter	Citrobacter sp. CFNIH10	28	0	24	282	39426	6
1778	Bacteria	Bacteroidetes	Flavobacteriia	Flavobacteriales	Flavobacteriaceae	Siansivirga	Siansivirga zeaxanthinifaciens	6	2	6	2	8	0
1779	Bacteria	Proteobacteria	Gammaproteobacteria	Enterobacterales	Pectobacteriaceae	Dickeya	Dickeya sp. DW 0440	4	2	2	0	182	2
1780	Bacteria	Proteobacteria	Betaproteobacteria	Burkholderiales	Alcaligenaceae	Bordetella	Bordetella genomosp. 13	50	14	10	40	6	12
1781	Bacteria	Proteobacteria	Gammaproteobacteria	Enterobacterales	Enterobacteriaceae	Citrobacter	Citrobacter werkmanii	14	16	14	446	57932	78
1782	Bacteria	Proteobacteria	Alphaproteobacteria	Rhodobacterales	Rhodobacteraceae	Marivita	Marivita cryptomonadis	2	0	2	310	2	10
1783	Bacteria	Spirochaetes	Spirochaetia	Spirochaetales	Spirochaetaceae	Treponema	Treponema primitia	100	90	114	196	18	256
1784	Bacteria	Unknown	Unknown	Unknown	Unknown	Unknown	bacterium 2013Ark19i	0	0	0	0	6	0
1785	Bacteria	Actinobacteria	Actinobacteria	Pseudonocardiales	Pseudonocardiaceae	Actinokineospora	Actinokineospora spheciospongiae	12	0	4	4	0	10
1786	Bacteria	Firmicutes	Clostridia	Clostridiales	Clostridiaceae	Tindallia	Tindallia californiensis	30	2	10	6	4	36
1787	Bacteria	Actinobacteria	Actinobacteria	Micrococcales	Intrasporangiaceae	Arsenicicoccus	Arsenicicoccus sp. oral taxon 190	14	8	12	20	0	0
1788	Bacteria	Bacteroidetes	Flavobacteriia	Flavobacteriales	Flavobacteriaceae	Maribacter	Maribacter sedimenticola	6	0	2	0	0	4
1789	Bacteria	Firmicutes	Clostridia	Clostridiales	Ruminococcaceae	Ruminiclostridium	Ruminiclostridium sp. KB18	8256	7770	976	2900	696	70998
1790	Bacteria	Bacteroidetes	Bacteroidia	Bacteroidales	Odoribacteraceae	Culturomica	Culturomica massiliensis	232862	79594	2080	2626	6014	1152
1791	Bacteria	Fusobacteria	Fusobacteriia	Fusobacteriales	Leptotrichiaceae	Streptobacillus	Streptobacillus notomytis	8	4	6	14	54	0
1792	Bacteria	Actinobacteria	Actinobacteria	Corynebacteriales	Corynebacteriaceae	Corynebacterium	Corynebacterium pseudodiphtheriticum	2	0	4	2	30	22
1793	Bacteria	Proteobacteria	Alphaproteobacteria	Rhodobacterales	Rhodobacteraceae	Aliiroseovarius	Aliiroseovarius sediminilitoris	0	0	0	2	0	0
1794	Bacteria	Cyanobacteria	Unknown	Synechococcales	Synechococcaceae	Synechococcus	Synechococcus sp. PCC 7003	8	0	0	0	0	0
1795	Bacteria	Fusobacteria	Fusobacteriia	Fusobacteriales	Fusobacteriaceae	Fusobacterium	Fusobacterium massiliense	16	6	44	6	4952	2
1796	Bacteria	Proteobacteria	Betaproteobacteria	Burkholderiales	Burkholderiaceae	Paraburkholderia	Paraburkholderia phytofirmans	8	2	8	14	0	10
1797	Bacteria	Proteobacteria	Deltaproteobacteria	Desulfobacterales	Desulfobulbaceae	Desulfobulbus	Desulfobulbus mediterraneus	18	16	14	14	0	22
1798	Bacteria	Actinobacteria	Actinobacteria	Corynebacteriales	Mycobacteriaceae	Mycobacterium	Mycobacterium shigaense	6	0	2	2	0	4
1799	Bacteria	Proteobacteria	Alphaproteobacteria	Rhizobiales	Brucellaceae	Ochrobactrum	Ochrobactrum anthropi	12	26	24	4	28	12
1800	Bacteria	Actinobacteria	Actinobacteria	Streptomycetales	Streptomycetaceae	Streptomyces	Streptomyces olivochromogenes	2	6	6	0	0	0
1801	Bacteria	Cyanobacteria	Unknown	Synechococcales	Synechococcaceae	Synechococcus	Synechococcus sp. PCC 7336	0	0	2	6	4	4
1802	Bacteria	Actinobacteria	Actinobacteria	Geodermatophilales	Geodermatophilaceae	Geodermatophilus	Geodermatophilus soli	4	4	0	10	14	6
1803	Bacteria	Firmicutes	Bacilli	Lactobacillales	Leuconostocaceae	Weissella	Weissella oryzae	2	0	2	2	0	22
1804	Bacteria	Firmicutes	Bacilli	Lactobacillales	Streptococcaceae	Streptococcus	Streptococcus halotolerans	84	10	106	22	2	2
1805	Bacteria	Proteobacteria	Betaproteobacteria	Burkholderiales	Burkholderiaceae	Burkholderia	Burkholderia metallica	8	2	2	2	2	2
1806	Bacteria	Actinobacteria	Actinobacteria	Corynebacteriales	Nocardiaceae	Nocardia	Nocardia veterana	6	2	2	4	0	0
1807	Bacteria	Proteobacteria	Gammaproteobacteria	Vibrionales	Vibrionaceae	Paraphotobacterium	Paraphotobacterium marinum	4	0	6	0	16	2
1808	Bacteria	Firmicutes	Bacilli	Lactobacillales	Streptococcaceae	Streptococcus	Streptococcus oralis	92	16	76	94	6	14
1809	Bacteria	Proteobacteria	Gammaproteobacteria	Enterobacterales	Pectobacteriaceae	Dickeya	Dickeya zeae	32	6	6	40	200	14
1810	Bacteria	Bacteroidetes	Chitinophagia	Chitinophagales	Chitinophagaceae	Chitinophaga	Chitinophaga terrae Kim and Jung 2007	6	2	10	34	22	56
1811	Bacteria	Bacteroidetes	Flavobacteriia	Flavobacteriales	Flavobacteriaceae	Polaribacter	Polaribacter sp. Hel1_33_78	16	2	2	4	0	2
1812	Bacteria	Chloroflexi	Thermomicrobia	Thermomicrobiales	Thermomicrobiaceae	Thermomicrobium	Thermomicrobium roseum	0	0	2	2	0	0
1813	Bacteria	Proteobacteria	Gammaproteobacteria	Alteromonadales	Alteromonadaceae	Marinobacter	Marinobacter daqiaonensis	6	2	4	8	0	4
1814	Bacteria	Proteobacteria	Alphaproteobacteria	Rhodobacterales	Rhodobacteraceae	Ruegeria	Ruegeria atlantica	10	0	0	2	4	2
1815	Bacteria	Firmicutes	Clostridia	Thermoanaerobacterales	Thermodesulfobiaceae	Coprothermobacter	Coprothermobacter proteolyticus	2	0	4	2	0	0
1816	Bacteria	Bacteroidetes	Flavobacteriia	Flavobacteriales	Flavobacteriaceae	Cellulophaga	Cellulophaga baltica	16	0	6	2	6	24
1817	Bacteria	Proteobacteria	Alphaproteobacteria	Rhodobacterales	Rhodobacteraceae	Donghicola	Donghicola eburneus	4	0	0	0	0	12
1818	Bacteria	Proteobacteria	Alphaproteobacteria	Rhodobacterales	Rhodobacteraceae	Pseudooceanicola	Pseudooceanicola batsensis	0	4	2	2	0	0
1819	Bacteria	Firmicutes	Bacilli	Lactobacillales	Streptococcaceae	Streptococcus	Streptococcus caballi	700	58	582	2254	4	78
1820	Bacteria	Actinobacteria	Coriobacteriia	Eggerthellales	Eggerthellaceae	Slackia	Slackia heliotrinireducens	1298	536	610	1554	524	588
1821	Bacteria	Proteobacteria	Betaproteobacteria	Burkholderiales	Alcaligenaceae	Achromobacter	Achromobacter insolitus	42	8	16	10	20	6
1822	Bacteria	Bacteroidetes	Bacteroidia	Bacteroidales	Prevotellaceae	Prevotella	Prevotella copri	33512	426	1247830	152944	13512	1596
1823	Bacteria	Actinobacteria	Actinobacteria	Micrococcales	Intrasporangiaceae	Intrasporangium	Intrasporangium calvum	6	10	0	8	10	12
1824	Bacteria	Proteobacteria	Gammaproteobacteria	Enterobacterales	Enterobacteriaceae	Enterobacter	Enterobacter sp. CRENT-193	2	4	4	50	162	4
1825	Bacteria	Proteobacteria	Alphaproteobacteria	Sphingomonadales	Sphingomonadaceae	Sphingopyxis	Sphingopyxis granuli	4	16	6	10	10	8
1826	Bacteria	Actinobacteria	Actinobacteria	Corynebacteriales	Mycobacteriaceae	Mycobacterium	Mycobacterium shinjukuense	6	0	8	8	12	2
1827	Bacteria	Proteobacteria	Betaproteobacteria	Burkholderiales	Alcaligenaceae	Bordetella	Bordetella holmesii	38	10	2	8	2	4
1828	Bacteria	Firmicutes	Bacilli	Bacillales	Bacillaceae	Bacillus	Bacillus sp. Lzh-5	2	0	2	0	0	0
1829	Bacteria	Proteobacteria	Gammaproteobacteria	Oceanospirillales	Saccharospirillaceae	Gynuella	Gynuella sunshinyii	0	0	6	0	2	2
1830	Bacteria	Firmicutes	Bacilli	Lactobacillales	Lactobacillaceae	Lactobacillus	Lactobacillus rapi	2	4	2	2	0	12
1831	Bacteria	Firmicutes	Clostridia	Clostridiales	Clostridiaceae	Clostridium	Clostridium akagii	26	8	12	30	2	8
1832	Bacteria	Firmicutes	Bacilli	Lactobacillales	Streptococcaceae	Streptococcus	Streptococcus sp. group B	4	0	12	0	0	0
1833	Bacteria	Proteobacteria	Betaproteobacteria	Nitrosomonadales	Sterolibacteriaceae	Methyloversatilis	Methyloversatilis universalis	32	8	14	14	18	8
1834	Bacteria	Proteobacteria	Gammaproteobacteria	Vibrionales	Vibrionaceae	Vibrio	Vibrio genomosp. F10	2	0	0	0	0	0
1835	Bacteria	Proteobacteria	Alphaproteobacteria	Rhodobacterales	Rhodobacteraceae	Roseivivax	Roseivivax roseus	8	8	6	8	0	6
1836	Bacteria	Proteobacteria	Alphaproteobacteria	Rickettsiales	Rickettsiaceae	Occidentia	Occidentia massiliensis	2	2	0	4	0	0
1837	Bacteria	Firmicutes	Bacilli	Lactobacillales	Lactobacillaceae	Lactobacillus	Lactobacillus florum	18	0	0	0	0	0
1838	Bacteria	Proteobacteria	Alphaproteobacteria	Rhizobiales	Xanthobacteraceae	Starkeya	Starkeya novella	36	4	10	38	6	10
1839	Bacteria	Actinobacteria	Actinobacteria	Micrococcales	Microbacteriaceae	Microbacterium	Microbacterium hominis	6	18	8	22	32	0
1840	Bacteria	Proteobacteria	Gammaproteobacteria	Pseudomonadales	Pseudomonadaceae	Pseudomonas	Pseudomonas thermotolerans	22	6	6	226	26	24
1841	Bacteria	Proteobacteria	Deltaproteobacteria	Myxococcales	Polyangiaceae	Sorangium	Sorangium cellulosum	16	38	16	42	2	24
1842	Bacteria	Proteobacteria	Alphaproteobacteria	Rhodobacterales	Rhodobacteraceae	Rhodobacter	Rhodobacter aestuarii	4	0	4	10	0	12
1843	Bacteria	Actinobacteria	Actinobacteria	Bifidobacteriales	Bifidobacteriaceae	Bifidobacterium	Bifidobacterium breve	17706	2324	104	9356	1008	160
1844	Bacteria	Firmicutes	Bacilli	Bacillales	Paenibacillaceae	Paenibacillus	Paenibacillus macerans	38	44	0	34	10	88
1845	Bacteria	Proteobacteria	Alphaproteobacteria	Rhizobiales	Aurantimonadaceae	Aurantimonas	Aureimonas jatrophae	8	0	0	6	0	4
1846	Bacteria	Proteobacteria	Betaproteobacteria	Burkholderiales	Burkholderiaceae	Burkholderia	Burkholderia sp. CCGE1003	36	6	6	12	22	4
1847	Bacteria	Firmicutes	Bacilli	Bacillales	Thermoactinomycetaceae	Marininema	Marininema mesophilum	2	6	0	0	0	0
1848	Bacteria	Tenericutes	Mollicutes	Mycoplasmatales	Mycoplasmataceae	Mycoplasma	Mycoplasma simbae	0	0	0	0	0	2
1849	Bacteria	Bacteroidetes	Bacteroidia	Bacteroidales	Barnesiellaceae	Barnesiella	Barnesiella viscericola	711976	437602	18664	46164	43664	27178
1850	Bacteria	Actinobacteria	Actinobacteria	Streptomycetales	Streptomycetaceae	Streptomyces	Streptomyces lincolnensis	6	4	0	10	0	8
1851	Bacteria	Actinobacteria	Actinobacteria	Micromonosporales	Micromonosporaceae	Micromonospora	Micromonospora pattaloongensis	2	2	2	14	0	0
1852	Bacteria	Firmicutes	Clostridia	Clostridiales	Clostridiaceae	Clostridium	Clostridium tepidiprofundi	100	54	48	50	4	18
1853	Bacteria	Actinobacteria	Actinobacteria	Candidatus Nanopelagicales	Unknown	Candidatus Planktophila	Candidatus Planktophila dulcis	0	2	4	4	0	0
1854	Bacteria	Firmicutes	Clostridia	Halanaerobiales	Halanaerobiaceae	Halanaerobium	Halanaerobium saccharolyticum	6	4	4	0	12	4
1855	Bacteria	Spirochaetes	Spirochaetia	Unknown	Leptospiraceae	Leptonema	Leptonema illini	16	0	6	14	0	28
1856	Bacteria	Firmicutes	Bacilli	Bacillales	Paenibacillaceae	Cohnella	Cohnella laeviribosi	46	10	4	24	0	54
1857	Bacteria	Firmicutes	Bacilli	Bacillales	Bacillaceae	Bacillus	Bacillus safensis	6	4	12	16	6	10
1858	Bacteria	Firmicutes	Bacilli	Bacillales	Paenibacillaceae	Gorillibacterium	Gorillibacterium massiliense	36	32	30	46	18	30
1859	Bacteria	Actinobacteria	Actinobacteria	Corynebacteriales	Mycobacteriaceae	Mycobacterium	Mycobacterium kyorinense	4	4	2	28	8	0
1860	Bacteria	Cyanobacteria	Unknown	Nostocales	Rivulariaceae	Calothrix	Calothrix parasitica	20	6	2	10	0	4
1861	Bacteria	Firmicutes	Tissierellia	Tissierellales	Peptoniphilaceae	Anaerococcus	Anaerococcus pacaensis	12	4	6	6	0	0
1862	Bacteria	Actinobacteria	Actinobacteria	Actinomycetales	Actinomycetaceae	Actinomyces	Actinomyces odontolyticus	24	34	16	42	2	22
1863	Bacteria	Proteobacteria	Gammaproteobacteria	Enterobacterales	Morganellaceae	Photorhabdus	Photorhabdus luminescens	2	0	12	4	114	0
1864	Bacteria	Actinobacteria	Actinobacteria	Micrococcales	Micrococcaceae	Kocuria	Kocuria polaris	24	12	8	12	2	10
1865	Bacteria	Proteobacteria	Deltaproteobacteria	Desulfovibrionales	Desulfovibrionaceae	Desulfovibrio	Desulfovibrio alcoholivorans	164	66	40	82	34	98
1866	Bacteria	Actinobacteria	Actinobacteria	Geodermatophilales	Geodermatophilaceae	Modestobacter	Modestobacter caceresii	4	12	6	16	10	22
1867	Bacteria	Firmicutes	Clostridia	Clostridiales	Peptostreptococcaceae	Terrisporobacter	Terrisporobacter glycolicus	22	22	10052	218	92	14
1868	Bacteria	Firmicutes	Bacilli	Lactobacillales	Enterococcaceae	Tetragenococcus	Tetragenococcus halophilus	180	26	18	16	24	42
1869	Bacteria	Proteobacteria	Betaproteobacteria	Neisseriales	Neisseriaceae	Neisseria	Neisseria sp. KEM232	20	14	10	18	8	16
1870	Bacteria	Firmicutes	Bacilli	Bacillales	Staphylococcaceae	Salinicoccus	Salinicoccus carnicancri	16	6	18	36	70	64
1871	Bacteria	Actinobacteria	Actinobacteria	Corynebacteriales	Mycobacteriaceae	Mycobacterium	Mycobacterium phlei	6	2	6	2	0	10
1872	Bacteria	Actinobacteria	Actinobacteria	Micromonosporales	Micromonosporaceae	Micromonospora	Micromonospora krabiensis	4	2	2	4	6	8
1873	Bacteria	Cyanobacteria	Unknown	Chroococcales	Microcystaceae	Microcystis	Microcystis panniformis	0	0	0	2	0	0
1874	Bacteria	Firmicutes	Clostridia	Clostridiales	Lachnospiraceae	Herbinix	Herbinix luporum	1134	782	1174	1504	812	2768
1875	Bacteria	Firmicutes	Clostridia	Clostridiales	Lachnospiraceae	Lachnoclostridium	[Clostridium] asparagiforme	24050	21788	2532	7950	2838	17140
1876	Bacteria	Actinobacteria	Actinobacteria	Streptomycetales	Streptomycetaceae	Streptomyces	Streptomyces auratus	2	0	4	6	56	14
1877	Bacteria	Firmicutes	Bacilli	Lactobacillales	Streptococcaceae	Lactococcus	Lactococcus raffinolactis	46	6	38	118	0	14
1878	Bacteria	Proteobacteria	Gammaproteobacteria	Enterobacterales	Erwiniaceae	Erwinia	Erwinia tasmaniensis	2	0	10	68	36	30
1879	Bacteria	Firmicutes	Tissierellia	Tissierellales	Peptoniphilaceae	Peptoniphilus	Peptoniphilus coxii	80	52	6	42	16	24
1880	Bacteria	Proteobacteria	Gammaproteobacteria	Pseudomonadales	Pseudomonadaceae	Pseudomonas	Pseudomonas jinjuensis	14	6	2	454	36	14
1881	Bacteria	Proteobacteria	Deltaproteobacteria	Desulfuromonadales	Desulfuromonadaceae	Pelobacter	Pelobacter propionicus	64	30	42	142	2	86
1882	Bacteria	Bacteroidetes	Bacteroidia	Bacteroidales	Paludibacteraceae	Paludibacter	Paludibacter propionicigenes	624	66	598	570	426	270
1883	Bacteria	Proteobacteria	Gammaproteobacteria	Unknown	Unknown	Pseudohongiella	Pseudohongiella acticola	0	0	0	10	2	4
1884	Bacteria	Firmicutes	Negativicutes	Selenomonadales	Sporomusaceae	Thermosinus	Thermosinus carboxydivorans	46	24	40	54	18	16
1885	Bacteria	Proteobacteria	Gammaproteobacteria	Legionellales	Legionellaceae	Legionella	Legionella rubrilucens	6	0	2	4	0	0
1886	Bacteria	Cyanobacteria	Unknown	Nostocales	Hapalosiphonaceae	Fischerella	Fischerella sp. NIES-3754	0	2	0	0	0	0
1887	Bacteria	Proteobacteria	Betaproteobacteria	Burkholderiales	Unknown	Mitsuaria	Mitsuaria sp. 7	36	4	16	28	26	12
1888	Bacteria	Actinobacteria	Actinobacteria	Streptomycetales	Streptomycetaceae	Streptomyces	Streptomyces atroolivaceus	12	0	4	4	0	0
1889	Bacteria	Bacteroidetes	Flavobacteriia	Flavobacteriales	Flavobacteriaceae	Xanthomarina	Xanthomarina gelatinilytica	8	0	4	4	6	4
1890	Bacteria	Proteobacteria	Gammaproteobacteria	Enterobacterales	Enterobacteriaceae	Citrobacter	Citrobacter freundii	16	8	256	4406	165788	144
1891	Bacteria	Proteobacteria	Alphaproteobacteria	Rhodobacterales	Rhodobacteraceae	Roseicitreum	Roseicitreum antarcticum	4	0	4	4	0	0
1892	Bacteria	Proteobacteria	Gammaproteobacteria	Chromatiales	Ectothiorhodospiraceae	Halofilum	Halofilum ochraceum	6	2	10	4	0	0
1893	Bacteria	Proteobacteria	Gammaproteobacteria	Xanthomonadales	Xanthomonadaceae	Stenotrophomonas	Stenotrophomonas panacihumi	6	2	6	52	4	0
1894	Bacteria	Proteobacteria	Alphaproteobacteria	Rhodospirillales	Acetobacteraceae	Kozakia	Kozakia baliensis	4	0	10	14	4	8
1895	Bacteria	Firmicutes	Bacilli	Lactobacillales	Lactobacillaceae	Lactobacillus	Lactobacillus hordei	0	4	0	0	6	88
1896	Bacteria	Proteobacteria	Betaproteobacteria	Nitrosomonadales	Nitrosomonadaceae	Nitrosomonas	Nitrosomonas oligotropha	2	4	10	2	0	0
1897	Bacteria	Firmicutes	Erysipelotrichia	Erysipelotrichales	Erysipelotrichaceae	Erysipelatoclostridium	[Clostridium] spiroforme	1286	2374	120	272	3426	26
1898	Bacteria	Actinobacteria	Actinobacteria	Streptomycetales	Streptomycetaceae	Streptomyces	Streptomyces sp. MOE7	12	4	0	8	0	8
1899	Bacteria	Chloroflexi	Thermomicrobia	Sphaerobacterales	Sphaerobacteraceae	Sphaerobacter	Sphaerobacter thermophilus	20	16	2	14	0	6
1900	Bacteria	Verrucomicrobia	Opitutae	Puniceicoccales	Puniceicoccaceae	Coraliomargarita	Coraliomargarita akajimensis	8	0	16	82	6	98
1901	Bacteria	Proteobacteria	Gammaproteobacteria	Pseudomonadales	Pseudomonadaceae	Pseudomonas	Pseudomonas mediterranea	2	0	2	170	18	6
1902	Bacteria	Proteobacteria	Gammaproteobacteria	Alteromonadales	Alteromonadaceae	Marinobacter	Marinobacter antarcticus	0	0	2	6	0	0
1903	Bacteria	Actinobacteria	Actinobacteria	Corynebacteriales	Mycobacteriaceae	Mycobacterium	Mycobacterium moriokaense	8	0	4	10	8	6
1904	Bacteria	Proteobacteria	Gammaproteobacteria	Oceanospirillales	Oceanospirillaceae	Marinomonas	Marinomonas polaris	0	0	6	8	0	0
1905	Bacteria	Actinobacteria	Actinobacteria	Micrococcales	Microbacteriaceae	Microbacterium	Microbacterium humi	2	0	2	10	18	14
1906	Bacteria	Proteobacteria	Alphaproteobacteria	Rhodobacterales	Rhodobacteraceae	Planktomarina	Planktomarina temperata	0	2	4	0	0	0
1907	Bacteria	Firmicutes	Bacilli	Bacillales	Bacillaceae	Pontibacillus	Pontibacillus marinus	14	0	0	0	0	6
1908	Bacteria	Firmicutes	Bacilli	Bacillales	Planococcaceae	Paenisporosarcina	Paenisporosarcina quisquiliarum	2	0	0	458	2	4
1909	Bacteria	Actinobacteria	Actinobacteria	Actinomycetales	Actinomycetaceae	Actinomyces	Actinomyces oris	20	20	8	36	8	18
1910	Bacteria	Bacteroidetes	Flavobacteriia	Flavobacteriales	Flavobacteriaceae	Chryseobacterium	Chryseobacterium hispalense	14	4	4	6	2	4
1911	Bacteria	Proteobacteria	Deltaproteobacteria	Desulfobacterales	Desulfobacteraceae	Desulfatirhabdium	Desulfatirhabdium butyrativorans	4	2	10	2	0	6
1912	Bacteria	Proteobacteria	Oligoflexia	Bacteriovoracales	Halobacteriovoraceae	Halobacteriovorax	Halobacteriovorax marinus	0	2	2	0	0	0
1913	Bacteria	Proteobacteria	Betaproteobacteria	Burkholderiales	Comamonadaceae	Delftia	Delftia tsuruhatensis	12	14	36	10	12	10
1914	Bacteria	Proteobacteria	Betaproteobacteria	Burkholderiales	Comamonadaceae	Comamonas	Comamonas terrae	18	12	10	36	24	22
1915	Bacteria	Firmicutes	Bacilli	Lactobacillales	Carnobacteriaceae	Atopostipes	Atopostipes suicloacalis	10	2	20	2	2	12
1916	Bacteria	Firmicutes	Bacilli	Lactobacillales	Lactobacillaceae	Lactobacillus	Lactobacillus agilis	6520	9338	188	128	2	378
1917	Bacteria	Tenericutes	Mollicutes	Acholeplasmatales	Acholeplasmataceae	Candidatus Phytoplasma	Onion yellows phytoplasma	14	8	14	8	0	4
1918	Bacteria	Proteobacteria	Gammaproteobacteria	Oceanospirillales	Oceanospirillaceae	Bermanella	Bermanella marisrubri	4	0	0	4	0	8
1919	Bacteria	Actinobacteria	Actinobacteria	Streptomycetales	Streptomycetaceae	Streptomyces	Streptomyces griseofuscus	4	4	2	0	14	10
1920	Bacteria	Proteobacteria	Alphaproteobacteria	Rhizobiales	Bradyrhizobiaceae	Tardiphaga	Tardiphaga robiniae	10	0	12	922	134	0
1921	Bacteria	Proteobacteria	Alphaproteobacteria	Rhodobacterales	Rhodobacteraceae	Oceanicola	Oceanicola granulosus	46	12	14	10	0	14
1922	Bacteria	Cyanobacteria	Unknown	Unknown	Unknown	Unknown	cyanobacterium endosymbiont of Epithemia turgida	2	0	0	0	0	2
1923	Bacteria	Proteobacteria	Gammaproteobacteria	Alteromonadales	Colwelliaceae	Colwellia	Colwellia sp. PAMC 20917	0	0	0	6	4	0
1924	Bacteria	Actinobacteria	Actinobacteria	Corynebacteriales	Corynebacteriaceae	Corynebacterium	Corynebacterium uterequi	12	2	4	6	0	16
1925	Bacteria	Bacteroidetes	Cytophagia	Cytophagales	Cytophagaceae	Emticicia	Emticicia oligotrophica	32	26	52	90	26	62
1926	Bacteria	Firmicutes	Bacilli	Lactobacillales	Leuconostocaceae	Leuconostoc	Leuconostoc lactis	10	0	60	6	4	14
1927	Bacteria	Proteobacteria	Alphaproteobacteria	Rhizobiales	Chelatococcaceae	Chelatococcus	Chelatococcus daeguensis	10	12	8	20	4	14
1928	Bacteria	Bacteroidetes	Bacteroidia	Bacteroidales	Prevotellaceae	Prevotella	Prevotella melaninogenica	6532	82	8558	6852	10348	936
1929	Bacteria	Bacteroidetes	Sphingobacteriia	Sphingobacteriales	Sphingobacteriaceae	Mucilaginibacter	Mucilaginibacter sp. PAMC 26640	24	12	10	16	14	14
1930	Bacteria	Spirochaetes	Spirochaetia	Spirochaetales	Borreliaceae	Borrelia	Borrelia crocidurae	0	0	0	4	0	0
1931	Bacteria	Elusimicrobia	Endomicrobia	Endomicrobiales	Endomicrobiaceae	Endomicrobium	Endomicrobium proavitum	48	8	10	8	0	8
1932	Bacteria	Firmicutes	Clostridia	Clostridiales	Lachnospiraceae	Coprococcus	Coprococcus sp. ART55/1	6310	6036	8540	16294	2782	3960
1933	Bacteria	Tenericutes	Mollicutes	Mycoplasmatales	Mycoplasmataceae	Mycoplasma	Mycoplasma canis	6	0	10	6	4	6
1934	Bacteria	Actinobacteria	Actinobacteria	Bifidobacteriales	Bifidobacteriaceae	Scardovia	Scardovia inopinata	76	46	10	158	4	42
1935	Bacteria	Proteobacteria	Gammaproteobacteria	Pasteurellales	Pasteurellaceae	Glaesserella	Glaesserella parasuis	14	0	312	304	16	0
1936	Bacteria	Proteobacteria	Betaproteobacteria	Burkholderiales	Burkholderiaceae	Paraburkholderia	Paraburkholderia caryophylli	10	28	0	0	4	8
1937	Bacteria	Proteobacteria	Betaproteobacteria	Burkholderiales	Comamonadaceae	Verminephrobacter	Verminephrobacter eiseniae	12	4	2	38	4	16
1938	Bacteria	Proteobacteria	Epsilonproteobacteria	Campylobacterales	Unknown	Nitratifractor	Nitratifractor salsuginis	30	14	22	30	2	22
1939	Bacteria	Firmicutes	Bacilli	Bacillales	Bacillaceae	Virgibacillus	Virgibacillus subterraneus	10	0	6	0	0	2
1940	Bacteria	Firmicutes	Bacilli	Lactobacillales	Carnobacteriaceae	Jeotgalibaca	Jeotgalibaca sp. PTS2502	10	6	16	32	8	38
1941	Bacteria	Bacteroidetes	Flavobacteriia	Flavobacteriales	Flavobacteriaceae	Aquimarina	Aquimarina spongiae	20	0	16	14	4	2
1942	Bacteria	Actinobacteria	Actinobacteria	Corynebacteriales	Mycobacteriaceae	Mycobacterium	Mycobacterium sp. KMS	0	2	0	0	0	0
1943	Bacteria	Firmicutes	Bacilli	Bacillales	Bacillaceae	Geobacillus	Geobacillus thermoleovorans	8	12	4	8	6	16
1944	Bacteria	Actinobacteria	Actinobacteria	Corynebacteriales	Corynebacteriaceae	Corynebacterium	Corynebacterium ulceribovis	2	0	0	0	0	0
1945	Bacteria	Firmicutes	Bacilli	Bacillales	Paenibacillaceae	Paenibacillus	Paenibacillus curdlanolyticus	8	0	2	4	2	12
1946	Bacteria	Proteobacteria	Gammaproteobacteria	Nevskiales	Sinobacteraceae	Hydrocarboniphaga	Hydrocarboniphaga effusa	20	8	10	12	34	10
1947	Bacteria	Firmicutes	Clostridia	Clostridiales	Peptococcaceae	Pelotomaculum	Pelotomaculum thermopropionicum	40	44	14	46	4	94
1948	Bacteria	Firmicutes	Erysipelotrichia	Erysipelotrichales	Erysipelotrichaceae	Faecalibaculum	Faecalibaculum rodentium	460	396	182	292	474	198
1949	Bacteria	Proteobacteria	Gammaproteobacteria	Alteromonadales	Alteromonadaceae	Marinobacter	Marinobacter salinus	4	6	4	12	0	10
1950	Bacteria	Proteobacteria	Gammaproteobacteria	Enterobacterales	Enterobacteriaceae	Kluyvera	Kluyvera intermedia	16	2	110	316	818	114
1951	Bacteria	Proteobacteria	Deltaproteobacteria	Desulfovibrionales	Desulfovibrionaceae	Desulfovibrio	Desulfovibrio salexigens	18	6	10	24	0	36
1952	Bacteria	Proteobacteria	Gammaproteobacteria	Chromatiales	Ectothiorhodospiraceae	Ectothiorhodosinus	Ectothiorhodosinus mongolicus	2	0	0	2	4	0
1953	Bacteria	Firmicutes	Negativicutes	Veillonellales	Veillonellaceae	Veillonella	Veillonella magna	3808	18	62	36	24	16
1954	Bacteria	Actinobacteria	Actinobacteria	Corynebacteriales	Mycobacteriaceae	Mycobacterium	Mycobacterium setense	0	0	0	6	18	2
1955	Bacteria	Proteobacteria	Gammaproteobacteria	Thiotrichales	Francisellaceae	Francisella	Francisella philomiragia	18	2	0	6	0	0
1956	Bacteria	Actinobacteria	Actinobacteria	Micrococcales	Brevibacteriaceae	Brevibacterium	Brevibacterium linens	28	16	172	2	10	12
1957	Bacteria	Bacteroidetes	Flavobacteriia	Flavobacteriales	Flavobacteriaceae	Chryseobacterium	Chryseobacterium palustre	8	2	8	4	12	16
1958	Bacteria	Firmicutes	Clostridia	Clostridiales	Lachnospiraceae	Coprococcus	Coprococcus eutactus	370	534	2464	7230	480	3174
1959	Bacteria	Cyanobacteria	Unknown	Nostocales	Chlorogloeopsidaceae	Chlorogloeopsis	Chlorogloeopsis fritschii	2	0	2	4	4	0
1960	Bacteria	Proteobacteria	Gammaproteobacteria	Pseudomonadales	Pseudomonadaceae	Pseudomonas	Pseudomonas borbori	4	6	4	1084	60	10
1961	Bacteria	Bacteroidetes	Cytophagia	Cytophagales	Cytophagaceae	Ohtaekwangia	Ohtaekwangia koreensis	16	4	18	50	16	32
1962	Bacteria	Proteobacteria	Gammaproteobacteria	Legionellales	Legionellaceae	Tatlockia	Legionella maceachernii	0	0	0	0	8	0
1963	Bacteria	Firmicutes	Bacilli	Bacillales	Bacillaceae	Alteribacillus	Alteribacillus persepolensis	0	0	0	0	0	30
1964	Bacteria	Bacteroidetes	Flavobacteriia	Flavobacteriales	Flavobacteriaceae	Lacinutrix	Lacinutrix sp. Bg11-31	2	0	2	4	6	0
1965	Bacteria	Proteobacteria	Gammaproteobacteria	Pseudomonadales	Moraxellaceae	Acinetobacter	Acinetobacter sp. NCu2D-2	0	76	0	742	2	0
1966	Bacteria	Proteobacteria	Alphaproteobacteria	Rhizobiales	Rhizobiaceae	Rhizobium	Rhizobium favelukesii	2	2	2	14	10	4
1967	Bacteria	Actinobacteria	Actinobacteria	Corynebacteriales	Corynebacteriaceae	Corynebacterium	Corynebacterium camporealensis	4	2	2	10	0	4
1968	Bacteria	Actinobacteria	Coriobacteriia	Eggerthellales	Eggerthellaceae	Phoenicibacter	Phoenicibacter massiliensis	7438	4382	1558	518	938	16
1969	Bacteria	Acidobacteria	Acidobacteriia	Acidobacteriales	Acidobacteriaceae	Silvibacterium	Silvibacterium bohemicum	18	4	8	12	0	14
1970	Bacteria	Proteobacteria	Betaproteobacteria	Burkholderiales	Alcaligenaceae	Bordetella	Bordetella pertussis	34	16	6	16	2	22
1971	Bacteria	Actinobacteria	Actinobacteria	Micrococcales	Microbacteriaceae	Microbacterium	Microbacterium maritypicum	0	0	0	4	0	0
1972	Bacteria	Proteobacteria	Gammaproteobacteria	Oceanospirillales	Oceanospirillaceae	Marinospirillum	Marinospirillum insulare	0	0	0	0	8	0
1973	Bacteria	Proteobacteria	Gammaproteobacteria	Pseudomonadales	Pseudomonadaceae	Pseudomonas	Pseudomonas veronii	4	2	0	1824	14	4
1974	Bacteria	Proteobacteria	Alphaproteobacteria	Sphingomonadales	Sphingomonadaceae	Sphingomonas	Sphingomonas indica	6	12	2	16	12	6
1975	Bacteria	Aquificae	Aquificae	Desulfurobacteriales	Desulfurobacteriaceae	Desulfurobacterium	Desulfurobacterium indicum	2	0	2	4	2	4
1976	Bacteria	Actinobacteria	Actinobacteria	Corynebacteriales	Nocardiaceae	Rhodococcus	Rhodococcus sp. 2G	2	2	2	6	0	0
1977	Bacteria	Tenericutes	Mollicutes	Entomoplasmatales	Spiroplasmataceae	Spiroplasma	Spiroplasma citri	8	12	2	2	0	4
1978	Bacteria	Nitrospirae	Nitrospira	Nitrospirales	Nitrospiraceae	Nitrospira	Nitrospira moscoviensis	18	0	4	6	0	4
1979	Bacteria	Firmicutes	Bacilli	Bacillales	Listeriaceae	Brochothrix	Brochothrix campestris	2	2	0	4	0	0
1980	Bacteria	Proteobacteria	Alphaproteobacteria	Rhizobiales	Rhizobiaceae	Rhizobium	Rhizobium sp. CIAT894	10	4	8	10	2	4
1981	Bacteria	Actinobacteria	Actinobacteria	Candidatus Nanopelagicales	Unknown	Candidatus Nanopelagicus	Candidatus Nanopelagicus limnes	0	0	0	2	0	0
1982	Bacteria	Proteobacteria	Betaproteobacteria	Burkholderiales	Oxalobacteraceae	Janthinobacterium	Janthinobacterium sp. LM6	10	10	6	334	154	16
1983	Bacteria	Synergistetes	Synergistia	Synergistales	Synergistaceae	Thermanaerovibrio	Thermanaerovibrio velox	6	4	0	10	0	14
1984	Bacteria	Proteobacteria	Alphaproteobacteria	Rhizobiales	Hyphomicrobiaceae	Devosia	Devosia sp. A16	2	6	12	26	8	20
1985	Bacteria	Actinobacteria	Actinobacteria	Candidatus Nanopelagicales	Unknown	Candidatus Planktophila	Candidatus Planktophila vernalis	2	0	0	2	0	0
1986	Bacteria	Proteobacteria	Alphaproteobacteria	Sphingomonadales	Sphingomonadaceae	Sphingobium	Sphingobium xenophagum	0	4	10	4	2	6
1987	Bacteria	Bacteroidetes	Flavobacteriia	Flavobacteriales	Flavobacteriaceae	Mangrovimonas	Mangrovimonas yunxiaonensis	24	12	6	46	2	30
1988	Bacteria	Firmicutes	Bacilli	Bacillales	Paenibacillaceae	Paenibacillus	Paenibacillus wynnii	4	2	14	16	40	4
1989	Bacteria	Bacteroidetes	Flavobacteriia	Flavobacteriales	Flavobacteriaceae	Tenacibaculum	Tenacibaculum sp. LPB0136	0	6	4	8	0	0
1990	Bacteria	Actinobacteria	Actinobacteria	Corynebacteriales	Nocardiaceae	Rhodococcus	Rhodococcus rhodochrous	4	0	4	10	10	18
1991	Bacteria	Firmicutes	Bacilli	Bacillales	Bacillaceae	Oceanobacillus	Oceanobacillus picturae	0	0	0	2	0	6
1992	Bacteria	Firmicutes	Clostridia	Clostridiales	Lachnospiraceae	Shuttleworthia	Shuttleworthia satelles	658	446	380	664	62	2004
1993	Bacteria	Proteobacteria	Betaproteobacteria	Burkholderiales	Comamonadaceae	Ramlibacter	Ramlibacter tataouinensis	62	44	16	38	40	24
1994	Bacteria	Actinobacteria	Actinobacteria	Micrococcales	Micrococcaceae	Arthrobacter	Arthrobacter sp. ZXY-2	0	0	4	6	4	4
1995	Bacteria	Actinobacteria	Actinobacteria	Micrococcales	Microbacteriaceae	Microbacterium	Microbacterium aurum	24	8	28	26	118	76
1996	Bacteria	Actinobacteria	Actinobacteria	Corynebacteriales	Nocardiaceae	Rhodococcus	Rhodococcus sp. p52	0	0	2	10	0	6
1997	Bacteria	Actinobacteria	Actinobacteria	Pseudonocardiales	Pseudonocardiaceae	Amycolatopsis	Amycolatopsis keratiniphila	4	8	2	12	0	0
1998	Bacteria	Actinobacteria	Actinobacteria	Streptomycetales	Streptomycetaceae	Streptomyces	Streptomyces phaeochromogenes	4	0	6	12	0	2
1999	Bacteria	Actinobacteria	Actinobacteria	Corynebacteriales	Mycobacteriaceae	Mycobacterium	Mycobacterium gilvum	4	4	0	2	4	8
[truncated: 4,987 more rows]

## Sheet: OTUsAbundanceTable.Bacteria.rel
OTU	Domain	Phylum	Class	Order	Family	Genus	Species	turkeys	chickens	pigs	wild boars	foxes	rodents
1	Bacteria	Proteobacteria	Gammaproteobacteria	Aeromonadales	Aeromonadaceae	Aeromonas	Aeromonas molluscorum	4.86e-06	5.78e-05	1.21e-05	8.97e-06	5.66e-06	4.06e-06
2	Bacteria	Cyanobacteria	Unknown	Oscillatoriales	Cyanothecaceae	Cyanothece	Cyanothece sp. PCC 8801	0	3.61e-06	0	1.79e-06	3.39e-06	1.02e-06
3	Bacteria	Proteobacteria	Alphaproteobacteria	Rhodospirillales	Acetobacteraceae	Acetobacter	Acetobacter okinawensis	3.24e-06	0	0	0	0	0
4	Bacteria	Proteobacteria	Gammaproteobacteria	Enterobacterales	Erwiniaceae	Erwinia	Erwinia toletana	0	3.61e-06	2.02e-05	6.99e-05	5.66e-05	1.42e-05
5	Bacteria	Cyanobacteria	Unknown	Nostocales	Nostocaceae	Cylindrospermum	Cylindrospermum stagnale	0	0	0	0	0	2.03e-06
6	Bacteria	Proteobacteria	Betaproteobacteria	Burkholderiales	Alcaligenaceae	Bordetella	Bordetella flabilis	3.56e-05	1.08e-05	0	5.38e-06	3.39e-06	4.06e-06
7	Bacteria	Proteobacteria	Gammaproteobacteria	Aeromonadales	Succinivibrionaceae	Succinatimonas	Succinatimonas hippei	0.00810309	0.000184334	0.000214267	0.000737124	0.000367649	0.000100522
8	Bacteria	Proteobacteria	Gammaproteobacteria	Enterobacterales	Enterobacteriaceae	Cronobacter	Cronobacter turicensis	4.86e-06	3.61e-06	4.04e-05	8.07e-05	0.000113123	1.52e-05
9	Bacteria	Proteobacteria	Betaproteobacteria	Nitrosomonadales	Unknown	Unknown	Methylophilales bacterium MBRSG12	1.62e-06	0	0	0	0	1.02e-06
10	Bacteria	Bacteroidetes	Flavobacteriia	Flavobacteriales	Flavobacteriaceae	Maribacter	Maribacter sp. 1_2014MBL_MicDiv	6.48e-06	0	1.21e-05	3.59e-06	3.39e-06	3.05e-06
11	Bacteria	Proteobacteria	Alphaproteobacteria	Rhizobiales	Rhizobiaceae	Rhizobium	Rhizobium sp. ACO-34A	3.24e-06	7.23e-06	8.09e-06	1.08e-05	4.52e-06	4.06e-06
12	Bacteria	Proteobacteria	Gammaproteobacteria	Thiotrichales	Thiotrichaceae	Thiothrix	Thiothrix lacustris	1.62e-06	7.23e-06	0	1.79e-06	3.39e-06	0
13	Bacteria	Proteobacteria	Gammaproteobacteria	Pseudomonadales	Ventosimonadaceae	Ventosimonas	Ventosimonas gracilis	8.09e-06	0	0	1.08e-05	1.13e-06	1.02e-06
14	Bacteria	Proteobacteria	Gammaproteobacteria	Enterobacterales	Enterobacteriaceae	Enterobacter	Enterobacter sp. ODB01	0	0	8.09e-06	8.07e-05	0.000153847	1.02e-06
15	Bacteria	Firmicutes	Bacilli	Lactobacillales	Lactobacillaceae	Lactobacillus	Lactobacillus hokkaidonensis	1.46e-05	1.81e-05	4.04e-06	5.38e-06	0	4.06e-06
16	Bacteria	Proteobacteria	Deltaproteobacteria	Unknown	Candidatus Desulfofervidaceae	Candidatus Desulfofervidus	Candidatus Desulfofervidus auxilii	0	0	0	1.79e-06	0	0
17	Bacteria	Proteobacteria	Alphaproteobacteria	Sphingomonadales	Sphingomonadaceae	Sandarakinorhabdus	Sandarakinorhabdus limnophila	1.3e-05	1.08e-05	4.04e-06	1.97e-05	0	2.03e-06
18	Bacteria	Tenericutes	Mollicutes	Mycoplasmatales	Mycoplasmataceae	Mycoplasma	Mycoplasma cricetuli	0	3.61e-06	0	1.79e-06	2.26e-06	5.08e-06
19	Bacteria	Proteobacteria	Alphaproteobacteria	Rhodobacterales	Rhodobacteraceae	Roseovarius	Roseovarius lutimaris	0	7.23e-06	1.62e-05	1.79e-06	1.13e-06	2.03e-06
20	Bacteria	Firmicutes	Clostridia	Clostridiales	Lachnospiraceae	Blautia	Blautia schinkii	0.016959	0.039292	0.00515858	0.00983908	0.00306449	0.00650242
21	Bacteria	Proteobacteria	Gammaproteobacteria	Enterobacterales	Enterobacteriaceae	Citrobacter	Citrobacter freundii complex sp. CFNIH4	8.09e-06	0	0.000149583	5.92e-05	0.00219571	0
22	Bacteria	Actinobacteria	Actinobacteria	Pseudonocardiales	Pseudonocardiaceae	Alloactinosynnema	Alloactinosynnema album	0	0	0	8.97e-06	0	2.03e-06
23	Bacteria	Proteobacteria	Alphaproteobacteria	Rhodospirillales	Acetobacteraceae	Asaia	Asaia astilbis	0	3.61e-06	0	2.15e-05	0	6.09e-06
24	Bacteria	Proteobacteria	Betaproteobacteria	Burkholderiales	Burkholderiaceae	Paraburkholderia	Paraburkholderia sp. BN5	9.71e-06	1.08e-05	4.04e-06	1.08e-05	0	0
25	Bacteria	Firmicutes	Erysipelotrichia	Erysipelotrichales	Erysipelotrichaceae	Erysipelatoclostridium	[Clostridium] innocuum	0.00166271	0.00458666	0.00156051	0.000536253	0.00127829	0.00293035
26	Bacteria	Proteobacteria	Betaproteobacteria	Neisseriales	Neisseriaceae	Kingella	Kingella denitrificans	1.3e-05	7.23e-06	6.06e-05	3.59e-06	1.13e-06	5.08e-06
27	Bacteria	Actinobacteria	Actinobacteria	Streptomycetales	Streptomycetaceae	Streptomyces	Streptomyces griseofuscus	3.24e-06	7.23e-06	4.04e-06	0	7.92e-06	5.08e-06
28	Bacteria	Proteobacteria	Epsilonproteobacteria	Campylobacterales	Helicobacteraceae	Helicobacter	Helicobacter winghamensis	2.27e-05	0.000310837	0.000157668	1.79e-06	0.000399323	0.00115244
29	Bacteria	Firmicutes	Bacilli	Bacillales	Bacillaceae	Terribacillus	Terribacillus halophilus	6.48e-06	0	8.09e-06	1.79e-06	0	1.02e-06
30	Bacteria	Proteobacteria	Gammaproteobacteria	Pseudomonadales	Pseudomonadaceae	Pseudomonas	Pseudomonas yangmingensis	2.27e-05	1.08e-05	1.21e-05	3.41e-05	6.79e-06	4.06e-06
31	Bacteria	Proteobacteria	Gammaproteobacteria	Vibrionales	Vibrionaceae	Enterovibrio	Enterovibrio coralii	0	0	0	0	0	2.03e-06
32	Bacteria	Proteobacteria	Gammaproteobacteria	Vibrionales	Vibrionaceae	Vibrio	Vibrio mimicus	0	1.08e-05	4.04e-06	5.38e-06	0	2.03e-06
33	Bacteria	Tenericutes	Mollicutes	Acholeplasmatales	Acholeplasmataceae	Candidatus Phytoplasma	Maize bushy stunt phytoplasma	1.62e-06	1.45e-05	2.43e-05	5.38e-06	0	1.02e-06
34	Bacteria	Proteobacteria	Alphaproteobacteria	Rhodobacterales	Rhodobacteraceae	Ruegeria	Ruegeria conchae	3.24e-06	3.61e-06	0	1.79e-06	0	0
35	Bacteria	Proteobacteria	Gammaproteobacteria	Pseudomonadales	Pseudomonadaceae	Pseudomonas	Pseudomonas cerasi	1.62e-06	3.61e-06	0	8.25e-05	4.52e-06	1.02e-06
36	Bacteria	Firmicutes	Bacilli	Lactobacillales	Streptococcaceae	Streptococcus	Streptococcus porci	0.000297896	0.000104817	0.00055386	0.000536253	0	7.51e-05
37	Bacteria	Firmicutes	Bacilli	Bacillales	Bacillaceae	Bacillus	Bacillus lonarensis	1.62e-06	1.81e-05	0	1.79e-06	0	8.12e-06
38	Bacteria	Proteobacteria	Gammaproteobacteria	Enterobacterales	Pectobacteriaceae	Dickeya	Dickeya sp. NCPPB 569	0	0	4.04e-06	7.35e-05	6.79e-06	3.05e-06
39	Bacteria	Firmicutes	Bacilli	Bacillales	Bacillaceae	Bacillus	Bacillus kwashiorkori	9.71e-06	1.45e-05	1.62e-05	1.79e-06	3.39e-06	1.02e-06
40	Bacteria	Proteobacteria	Betaproteobacteria	Burkholderiales	Burkholderiaceae	Ralstonia	Ralstonia insidiosa	3.08e-05	3.25e-05	3.23e-05	5.2e-05	2.6e-05	9.14e-06
41	Bacteria	Bacteroidetes	Bacteroidia	Marinilabiliales	Marinilabiliaceae	Thermophagus	Thermophagus xiamenensis	7.45e-05	3.61e-05	4.04e-05	3.59e-05	1.13e-05	2.13e-05
42	Bacteria	Proteobacteria	Deltaproteobacteria	Desulfurellales	Desulfurellaceae	Desulfurella	Desulfurella acetivorans	1.94e-05	2.53e-05	2.02e-05	1.26e-05	1.13e-06	1.02e-05
43	Bacteria	Thermotogae	Thermotogae	Petrotogales	Unknown	Marinitoga	Marinitoga hydrogenitolerans	0	0	4.04e-06	3.59e-06	1.58e-05	1.02e-06
44	Bacteria	Actinobacteria	Actinobacteria	Corynebacteriales	Corynebacteriaceae	Corynebacterium	Corynebacterium halotolerans	1.78e-05	6.51e-05	0.000760042	4.13e-05	1.13e-05	9.14e-06
45	Bacteria	Proteobacteria	Betaproteobacteria	Burkholderiales	Oxalobacteraceae	Noviherbaspirillum	Noviherbaspirillum humi	4.05e-05	1.81e-05	1.21e-05	3.41e-05	1.13e-05	2.03e-05
46	Bacteria	Bacteroidetes	Cytophagia	Cytophagales	Flammeovirgaceae	Fabibacter	Fabibacter pacificus	8.09e-06	3.61e-06	1.62e-05	1.08e-05	2.26e-06	3.05e-06
47	Bacteria	Actinobacteria	Actinobacteria	Streptomycetales	Streptomycetaceae	Streptomyces	Streptomyces yeochonensis	1.62e-06	3.61e-06	0	1.61e-05	0	1.02e-06
48	Bacteria	Proteobacteria	Betaproteobacteria	Neisseriales	Chromobacteriaceae	Paludibacterium	Paludibacterium yongneupense	3.24e-06	7.23e-06	2.02e-05	1.26e-05	6.79e-06	1.02e-06
49	Bacteria	Proteobacteria	Betaproteobacteria	Nitrosomonadales	Nitrosomonadaceae	Nitrosospira	Nitrosospira lacus	1.62e-05	7.23e-06	8.09e-06	1.79e-06	1.13e-06	0
50	Bacteria	Firmicutes	Bacilli	Bacillales	Paenibacillaceae	Brevibacillus	Brevibacillus laterosporus	9.71e-06	3.61e-05	3.23e-05	1.61e-05	5.66e-06	3.76e-05
51	Bacteria	Proteobacteria	Gammaproteobacteria	Enterobacterales	Erwiniaceae	Pantoea	Pantoea agglomerans	6.48e-06	3.61e-06	4.45e-05	4.84e-05	0.000122172	2.13e-05
52	Bacteria	Proteobacteria	Betaproteobacteria	Neisseriales	Neisseriaceae	Conchiformibius	Conchiformibius kuhniae	6.48e-06	0	1.21e-05	1.79e-06	0	3.05e-06
53	Bacteria	Proteobacteria	Betaproteobacteria	Burkholderiales	Comamonadaceae	Hydrogenophaga	Hydrogenophaga pseudoflava	4.86e-06	0	1.21e-05	1.97e-05	6.79e-06	7.11e-06
54	Bacteria	Firmicutes	Clostridia	Clostridiales	Eubacteriaceae	Eubacterium	Eubacterium coprostanoligenes	0.00375932	0.00184334	0.199956	0.0299459	0.000317875	0.00177182
55	Bacteria	Proteobacteria	Gammaproteobacteria	Legionellales	Legionellaceae	Legionella	Legionella massiliensis	1.62e-06	0	0	1.79e-06	0	0
56	Bacteria	Actinobacteria	Actinobacteria	Corynebacteriales	Nocardiaceae	Rhodococcus	Rhodococcus opacus	1.13e-05	3.61e-06	1.62e-05	3.59e-05	4.52e-06	1.42e-05
57	Bacteria	Proteobacteria	Gammaproteobacteria	Methylococcales	Methylococcaceae	Methylobacter	Methylobacter marinus	3.24e-06	0	4.04e-06	1.08e-05	0	1.02e-06
58	Bacteria	Proteobacteria	Gammaproteobacteria	Pseudomonadales	Pseudomonadaceae	Pseudomonas	Pseudomonas guangdongensis	5.02e-05	5.06e-05	0.000105112	1.97e-05	1.13e-06	9.14e-06
59	Bacteria	Proteobacteria	Alphaproteobacteria	Rhodobacterales	Rhodobacteraceae	Loktanella	Loktanella soesokkakensis	0	3.61e-06	4.04e-06	1.79e-06	0	4.06e-06
60	Bacteria	Proteobacteria	Betaproteobacteria	Burkholderiales	Alcaligenaceae	Achromobacter	Achromobacter insolitus	3.4e-05	1.45e-05	3.23e-05	8.97e-06	1.13e-05	3.05e-06
61	Bacteria	Proteobacteria	Gammaproteobacteria	Alteromonadales	Pseudoalteromonadaceae	Pseudoalteromonas	Pseudoalteromonas ruthenica	0	1.08e-05	0	0	3.39e-06	0
62	Bacteria	Firmicutes	Bacilli	Bacillales	Bacillaceae	Bacillus	Bacillus oryziterrae	3.24e-06	1.45e-05	1.21e-05	8.97e-06	1.13e-06	8.12e-06
63	Bacteria	Proteobacteria	Betaproteobacteria	Nitrosomonadales	Methylophilaceae	Methylotenera	Methylotenera versatilis	8.09e-06	3.61e-06	1.21e-05	3.05e-05	0	2.03e-06
64	Bacteria	Proteobacteria	Betaproteobacteria	Burkholderiales	Comamonadaceae	Lampropedia	Lampropedia hyalina	1.62e-06	3.61e-06	4.04e-06	2.33e-05	0	3.05e-06
65	Bacteria	Firmicutes	Clostridia	Clostridiales	Ruminococcaceae	Massilimaliae	Massilimaliae massiliensis	0.00272478	0.00872874	0.00245801	0.00291621	9.95e-05	0.00031578
66	Bacteria	Bacteroidetes	Cytophagia	Cytophagales	Flammeovirgaceae	Fulvivirga	Fulvivirga imtechensis	4.86e-05	3.61e-06	3.23e-05	1.61e-05	6.79e-06	4.06e-06
67	Bacteria	Tenericutes	Mollicutes	Mycoplasmatales	Mycoplasmataceae	Mycoplasma	Mycoplasma crocodyli	3.24e-06	3.61e-06	0	0	0	7.11e-06
68	Bacteria	Actinobacteria	Actinobacteria	Bifidobacteriales	Bifidobacteriaceae	Bifidobacterium	Bifidobacterium scardovii	0.000892069	0.000946969	0.000141497	0.000261849	2.49e-05	5.38e-05
69	Bacteria	Bacteroidetes	Bacteroidia	Bacteroidales	Prevotellaceae	Prevotella	Prevotella albensis	0.0057005	6.14e-05	0.0207435	0.0156679	0.000296381	0.000197997
70	Bacteria	Proteobacteria	Gammaproteobacteria	Oceanospirillales	Halomonadaceae	Halomonas	Halomonas subglaciescola	1.62e-06	3.61e-06	4.04e-06	0	1.13e-06	3.05e-06
71	Bacteria	Bacteroidetes	Flavobacteriia	Flavobacteriales	Flavobacteriaceae	Capnocytophaga	Capnocytophaga granulosa	0.000139234	4.34e-05	0.000295123	0.000301306	3.62e-05	1.32e-05
72	Bacteria	Bacteroidetes	Bacteroidia	Bacteroidales	Barnesiellaceae	Barnesiella	Barnesiella viscericola	0.576344	0.790831	0.0377272	0.0413973	0.0246969	0.0137979
73	Bacteria	Actinobacteria	Actinobacteria	Micromonosporales	Micromonosporaceae	Catelliglobosispora	Catelliglobosispora koreensis	4.86e-06	3.61e-06	4.04e-06	0	4.52e-06	5.08e-06
74	Bacteria	Actinobacteria	Actinobacteria	Micrococcales	Microbacteriaceae	Cryobacterium	Cryobacterium flavum	1.62e-06	7.23e-06	4.04e-06	3.59e-06	6.79e-06	2.03e-06
75	Bacteria	Planctomycetes	Planctomycetia	Planctomycetales	Planctomycetaceae	Mariniblastus	Mariniblastus fucicola	1.62e-06	3.61e-06	4.04e-06	1.79e-06	1.13e-06	2.03e-06
76	Bacteria	Actinobacteria	Actinobacteria	Streptosporangiales	Streptosporangiaceae	Streptosporangium	Streptosporangium roseum	8.09e-06	3.61e-06	1.62e-05	2.69e-05	3.39e-06	1.32e-05
77	Bacteria	Firmicutes	Bacilli	Bacillales	Bacillaceae	Bacillus	Bacillus wakoensis	1.62e-06	3.61e-06	0	0	0	1.02e-06
78	Bacteria	Actinobacteria	Actinobacteria	Actinomycetales	Actinomycetaceae	Flaviflexus	Flaviflexus massiliensis	0	0	2.43e-05	1.79e-06	0	1.02e-06
79	Bacteria	Firmicutes	Negativicutes	Selenomonadales	Sporomusaceae	Thermosinus	Thermosinus carboxydivorans	3.72e-05	4.34e-05	8.09e-05	4.84e-05	1.02e-05	8.12e-06
80	Bacteria	Proteobacteria	Alphaproteobacteria	Rhodobacterales	Rhodobacteraceae	Pseudooctadecabacter	Pseudooctadecabacter jejudonensis	1.62e-06	0	0	1.79e-06	1.13e-06	4.06e-06
81	Bacteria	Cyanobacteria	Unknown	Synechococcales	Synechococcaceae	Synechococcus	Synechococcus sp. PCC 7502	1.62e-06	0	0	5.38e-06	0	2.03e-06
82	Bacteria	Ignavibacteriae	Ignavibacteria	Ignavibacteriales	Ignavibacteriaceae	Ignavibacterium	Ignavibacterium album	6.48e-06	7.23e-06	8.09e-06	5.38e-06	1.13e-06	3.05e-06
83	Bacteria	Actinobacteria	Actinobacteria	Pseudonocardiales	Pseudonocardiaceae	Crossiella	Crossiella equi	3.08e-05	1.81e-05	2.02e-05	1.79e-06	5.66e-06	4.06e-06
84	Bacteria	Proteobacteria	Alphaproteobacteria	Rhodobacterales	Rhodobacteraceae	Pseudooceanicola	Pseudooceanicola nitratireducens	3.24e-06	1.08e-05	8.09e-06	3.59e-06	3.39e-06	2.03e-06
85	Bacteria	Actinobacteria	Actinobacteria	Bifidobacteriales	Bifidobacteriaceae	Scardovia	Scardovia inopinata	6.15e-05	8.31e-05	2.02e-05	0.000141686	2.26e-06	2.13e-05
86	Bacteria	Proteobacteria	Alphaproteobacteria	Rhodospirillales	Acetobacteraceae	Acetobacter	Acetobacter orientalis	0	7.23e-06	8.09e-06	0	0	1.02e-06
87	Bacteria	Actinobacteria	Actinobacteria	Streptomycetales	Streptomycetaceae	Streptomyces	Streptomyces sp. SCSIO 03032	6.64e-05	1.81e-05	8.09e-06	8.97e-06	2.26e-06	2.03e-06
88	Bacteria	Proteobacteria	Deltaproteobacteria	Desulfobacterales	Desulfobulbaceae	Desulfopila	Desulfopila aestuarii	3.24e-06	3.61e-06	0	1.79e-06	1.13e-06	1.12e-05
89	Bacteria	Proteobacteria	Gammaproteobacteria	Oceanospirillales	Oceanospirillaceae	Marinobacterium	Marinobacterium litorale	1.46e-05	3.61e-06	4.04e-06	5.38e-06	1.13e-06	3.05e-06
90	Bacteria	Proteobacteria	Alphaproteobacteria	Rhizobiales	Bradyrhizobiaceae	Unknown	Bradyrhizobiaceae bacterium SG-6C	8.09e-06	1.08e-05	3.23e-05	2.15e-05	2.04e-05	2.03e-06
91	Bacteria	Proteobacteria	Gammaproteobacteria	Xanthomonadales	Xanthomonadaceae	Stenotrophomonas	Stenotrophomonas sp. WZN-1	4.86e-06	1.08e-05	0	3.59e-06	1.13e-06	2.03e-06
92	Bacteria	Proteobacteria	Alphaproteobacteria	Rhizobiales	Xanthobacteraceae	Pseudoxanthobacter	Pseudoxanthobacter soli	1.3e-05	2.53e-05	4.04e-06	1.97e-05	2.26e-06	1.02e-05
93	Bacteria	Proteobacteria	Alphaproteobacteria	Rickettsiales	Anaplasmataceae	Ehrlichia	Ehrlichia chaffeensis	0	0	1.21e-05	0	0	3.05e-06
94	Bacteria	Firmicutes	Bacilli	Lactobacillales	Enterococcaceae	Vagococcus	Vagococcus penaei	2.75e-05	6.51e-05	0.000109155	1.61e-05	3.39e-06	1.83e-05
95	Bacteria	Proteobacteria	Gammaproteobacteria	Methylococcales	Methylococcaceae	Methylomonas	Methylomonas sp. DH-1	1.62e-06	0	0	0	3.39e-06	0
96	Bacteria	Proteobacteria	Alphaproteobacteria	Rhizobiales	Beijerinckiaceae	Methylocapsa	Methylocapsa aurea	1.62e-06	0	0	1.08e-05	0	4.06e-06
97	Bacteria	Proteobacteria	Gammaproteobacteria	Pseudomonadales	Pseudomonadaceae	Pseudomonas	Pseudomonas plecoglossicida	0	0	0	2.33e-05	6.79e-06	1.02e-06
98	Bacteria	Proteobacteria	Alphaproteobacteria	Rhodobacterales	Rhodobacteraceae	Paracoccus	Paracoccus versutus	6.48e-06	3.61e-06	2.43e-05	1.08e-05	0	5.08e-06
99	Bacteria	Actinobacteria	Actinobacteria	Corynebacteriales	Gordoniaceae	Gordonia	Gordonia hydrophobica	6.48e-06	0	4.04e-06	1.08e-05	1.13e-06	5.08e-06
100	Bacteria	Actinobacteria	Actinobacteria	Micrococcales	Micrococcaceae	Arthrobacter	Arthrobacter sp. ZXY-2	0	0	8.09e-06	5.38e-06	2.26e-06	2.03e-06
101	Bacteria	Actinobacteria	Actinobacteria	Pseudonocardiales	Pseudonocardiaceae	Pseudonocardia	Pseudonocardia sp. HH130629-09	0	7.23e-06	0	1.79e-06	1.13e-06	1.02e-06
102	Bacteria	Bacteroidetes	Bacteroidia	Bacteroidales	Prevotellaceae	Prevotella	Prevotella salivae	0.0020966	2.17e-05	0.00353743	0.0019567	7.69e-05	7.92e-05
103	Bacteria	Proteobacteria	Gammaproteobacteria	Cellvibrionales	Microbulbiferaceae	Microbulbifer	Microbulbifer variabilis	3.24e-06	1.45e-05	1.62e-05	5.38e-06	0	3.05e-06
104	Bacteria	Firmicutes	Bacilli	Bacillales	Bacillaceae	Bacillus	Bacillus sp. H15-1	0	0	4.04e-06	0	0	0
105	Bacteria	Firmicutes	Bacilli	Bacillales	Alicyclobacillaceae	Alicyclobacillus	Alicyclobacillus mali	1.46e-05	3.25e-05	0	1.61e-05	1.13e-06	1.32e-05
106	Bacteria	Actinobacteria	Actinobacteria	Pseudonocardiales	Pseudonocardiaceae	Lentzea	Lentzea guizhouensis	1.13e-05	1.45e-05	8.09e-06	1.79e-06	2.26e-06	3.05e-06
107	Bacteria	Bacteroidetes	Sphingobacteriia	Sphingobacteriales	Sphingobacteriaceae	Pedobacter	Pedobacter psychrophilus	2.91e-05	3.61e-06	6.47e-05	8.61e-05	5.66e-06	6.09e-06
108	Bacteria	Proteobacteria	Betaproteobacteria	Nitrosomonadales	Methylophilaceae	Methylobacillus	Methylobacillus rhizosphaerae	0	0	0	8.97e-06	2.26e-06	5.08e-06
109	Bacteria	Proteobacteria	Alphaproteobacteria	Rhodobacterales	Rhodobacteraceae	Roseovarius	Roseovarius nubinhibens	0	0	4.04e-06	5.38e-06	0	0
110	Bacteria	Proteobacteria	Alphaproteobacteria	Rhodobacterales	Rhodobacteraceae	Aestuariivita	Aestuariivita boseongensis	3.24e-06	0	4.04e-06	2.33e-05	0	4.06e-06
111	Bacteria	Firmicutes	Bacilli	Bacillales	Bacillaceae	Bacillus	Bacillus amyloliquefaciens	4.21e-05	3.98e-05	5.26e-05	3.77e-05	1.58e-05	5.28e-05
112	Bacteria	Proteobacteria	Gammaproteobacteria	Pseudomonadales	Moraxellaceae	Moraxella	Moraxella cuniculi	1.62e-06	7.23e-06	4.04e-06	5.38e-06	3.39e-06	2.03e-06
113	Bacteria	Actinobacteria	Actinobacteria	Micromonosporales	Micromonosporaceae	Actinoplanes	Actinoplanes globisporus	3.24e-06	2.53e-05	3.64e-05	5.92e-05	3.39e-06	7.11e-06
114	Bacteria	Proteobacteria	Gammaproteobacteria	Oceanospirillales	Alcanivoracaceae	Alcanivorax	Alcanivorax borkumensis	0	3.61e-06	0	0	1.13e-06	0
115	Bacteria	Bacteroidetes	Flavobacteriia	Flavobacteriales	Flavobacteriaceae	Flavobacterium	Flavobacterium urocaniciphilum	4.86e-06	3.61e-06	4.04e-06	1.79e-06	0	0
116	Bacteria	Firmicutes	Bacilli	Bacillales	Bacillaceae	Pontibacillus	Pontibacillus chungwhensis	6.48e-06	0	0	0	0.00067308	2.03e-06
117	Bacteria	Proteobacteria	Gammaproteobacteria	Pseudomonadales	Pseudomonadaceae	Pseudomonas	Pseudomonas alcaliphila	6.48e-06	1.08e-05	4.04e-06	3.77e-05	1.13e-06	1.02e-06
118	Bacteria	Proteobacteria	Betaproteobacteria	Nitrosomonadales	Thiobacillaceae	Thiobacillus	Thiobacillus denitrificans	3.24e-05	5.06e-05	4.85e-05	3.59e-05	2.26e-06	2.94e-05
119	Bacteria	Bacteroidetes	Bacteroidia	Marinilabiliales	Prolixibacteraceae	Sunxiuqinia	Sunxiuqinia dokdonensis	0.000110092	2.53e-05	0.000165754	0.000105816	5.43e-05	5.79e-05
120	Bacteria	Proteobacteria	Gammaproteobacteria	Vibrionales	Vibrionaceae	Vibrio	Vibrio ostreicida	0	0	4.04e-06	0	0	0
121	Bacteria	Proteobacteria	Deltaproteobacteria	Desulfobacterales	Desulfobulbaceae	Desulfotalea	Desulfotalea psychrophila	1.62e-06	7.23e-06	5.66e-05	0.000104022	1.13e-06	4.06e-06
122	Bacteria	Firmicutes	Clostridia	Clostridiales	Lachnospiraceae	Lachnoclostridium	[Clostridium] glycyrrhizinilyticum	0.00910363	0.0185635	0.0026278	0.00442992	0.0119955	0.00380154
123	Bacteria	Bacteroidetes	Bacteroidia	Bacteroidales	Prevotellaceae	Prevotella	Prevotella fusca	0.0112342	0.000245778	0.0205939	0.0100417	0.0057455	0.000601098
124	Bacteria	Bacteroidetes	Flavobacteriia	Flavobacteriales	Flavobacteriaceae	Lutibacter	Lutibacter oricola	3.24e-06	2.53e-05	8.09e-06	1.79e-06	2.26e-06	1.02e-06
125	Bacteria	Bacteroidetes	Bacteroidia	Bacteroidales	Bacteroidaceae	Bacteroides	Bacteroides faecichinchillae	0.0137162	0.0115371	0.0951104	0.0884046	0.0125363	0.00543324
126	Bacteria	Firmicutes	Bacilli	Bacillales	Bacillaceae	Amphibacillus	Amphibacillus marinus	6.48e-06	0	8.09e-06	0	0	0
127	Bacteria	Firmicutes	Bacilli	Lactobacillales	Carnobacteriaceae	Granulicatella	Granulicatella balaenopterae	1.13e-05	3.25e-05	0.000125326	8.07e-05	1.13e-06	5.08e-06
128	Bacteria	Firmicutes	Bacilli	Bacillales	Alicyclobacillaceae	Alicyclobacillus	Alicyclobacillus acidiphilus	8.09e-06	1.81e-05	6.87e-05	4.48e-05	1.13e-06	3.05e-06
129	Bacteria	Actinobacteria	Actinobacteria	Pseudonocardiales	Pseudonocardiaceae	Saccharomonospora	Saccharomonospora viridis	1.62e-06	7.23e-06	4.04e-06	1.79e-06	0	3.05e-06
130	Bacteria	Actinobacteria	Actinobacteria	Micrococcales	Intrasporangiaceae	Tetrasphaera	Tetrasphaera australiensis	1.46e-05	1.81e-05	1.21e-05	1.08e-05	3.39e-06	5.08e-06
131	Bacteria	Proteobacteria	Gammaproteobacteria	Aeromonadales	Aeromonadaceae	Aeromonas	Aeromonas simiae	8.42e-05	5.06e-05	0.000303208	1.26e-05	0	4.06e-06
132	Bacteria	Proteobacteria	Alphaproteobacteria	Rhodobacterales	Hyphomonadaceae	Hellea	Hellea balneolensis	3.24e-06	1.08e-05	0	7.17e-06	0	1.02e-06
133	Bacteria	Proteobacteria	Betaproteobacteria	Neisseriales	Neisseriaceae	Neisseria	Neisseria sp. 10022	8.09e-06	1.08e-05	2.43e-05	3.59e-06	0	1.02e-06
134	Bacteria	Proteobacteria	Gammaproteobacteria	Thiotrichales	Piscirickettsiaceae	Hydrogenovibrio	Hydrogenovibrio crunogenus	0	0	1.62e-05	5.38e-06	4.52e-06	0
135	Bacteria	Firmicutes	Clostridia	Clostridiales	Clostridiales Family XIII. Incertae Sedis	Unknown	[Eubacterium] brachy	4.05e-05	7.59e-05	0.00062663	0.000536253	0.000140272	3.76e-05
136	Bacteria	Proteobacteria	Gammaproteobacteria	Pasteurellales	Pasteurellaceae	Gallibacterium	Gallibacterium anatis	0.00218403	0.00381318	0.000869197	8.97e-06	1.7e-05	1.02e-06
137	Bacteria	Bacteroidetes	Cytophagia	Cytophagales	Cytophagaceae	Arsenicibacter	Arsenicibacter rosenii	3.72e-05	2.89e-05	3.64e-05	3.23e-05	1.13e-05	1.93e-05
138	Bacteria	Actinobacteria	Actinobacteria	Actinomycetales	Actinomycetaceae	Actinomyces	Actinomyces urogenitalis	8.09e-06	5.06e-05	2.02e-05	1.08e-05	1.13e-06	1.32e-05
139	Bacteria	Proteobacteria	Alphaproteobacteria	Rhodobacterales	Rhodobacteraceae	Stappia	Stappia indica	1.78e-05	1.81e-05	2.83e-05	2.69e-05	0.00231449	0.000607191
140	Bacteria	Proteobacteria	Alphaproteobacteria	Rhizobiales	Rhizobiaceae	Ensifer	Ensifer sojae	0	1.45e-05	8.09e-06	3.59e-06	1.13e-06	7.11e-06
141	Bacteria	Tenericutes	Mollicutes	Entomoplasmatales	Entomoplasmataceae	Mesoplasma	Mesoplasma syrphidae	0	7.23e-06	8.09e-06	8.97e-06	4.52e-06	5.08e-06
142	Bacteria	Verrucomicrobia	Opitutae	Opitutales	Opitutaceae	Cephaloticoccus	Cephaloticoccus primus	2.91e-05	2.17e-05	4.85e-05	0.00011299	1.13e-06	1.42e-05
143	Bacteria	Bacteroidetes	Flavobacteriia	Flavobacteriales	Flavobacteriaceae	Capnocytophaga	Capnocytophaga sp. H2931	9.71e-06	1.45e-05	8.09e-06	7.17e-06	4.52e-06	0
144	Bacteria	Firmicutes	Bacilli	Lactobacillales	Lactobacillaceae	Lactobacillus	Lactobacillus paralimentarius	3.24e-06	7.23e-06	0.000242567	5.38e-06	0	3.05e-06
145	Bacteria	Proteobacteria	Gammaproteobacteria	Xanthomonadales	Xanthomonadaceae	Pseudoxanthomonas	Pseudoxanthomonas dokdonensis	6.48e-06	3.61e-06	8.09e-06	1.79e-06	0	9.14e-06
146	Bacteria	Proteobacteria	Betaproteobacteria	Burkholderiales	Burkholderiaceae	Caballeronia	Caballeronia glathei	3.72e-05	7.23e-06	2.43e-05	8.97e-06	1.47e-05	6.09e-06
147	Bacteria	Cyanobacteria	Unknown	Oscillatoriales	Microcoleaceae	Arthrospira	Arthrospira platensis	4.86e-06	0	3.23e-05	0	1.36e-05	1.02e-06
148	Bacteria	Firmicutes	Bacilli	Lactobacillales	Lactobacillaceae	Lactobacillus	Lactobacillus ginsenosidimutans	4.86e-06	2.17e-05	3.64e-05	8.97e-06	0	6.09e-06
149	Bacteria	Actinobacteria	Coriobacteriia	Eggerthellales	Eggerthellaceae	Enterorhabdus	Enterorhabdus mucosicola	0.000427416	0.000639746	0.000460877	0.000686906	0.000144797	0.00480168
150	Bacteria	Firmicutes	Bacilli	Lactobacillales	Aerococcaceae	Aerococcus	Aerococcus urinaeequi	7.61e-05	1.81e-05	8.09e-05	7.17e-06	6.79e-06	4.06e-06
151	Bacteria	Actinobacteria	Actinobacteria	Micromonosporales	Micromonosporaceae	Micromonospora	Micromonospora zamorensis	1.94e-05	1.45e-05	8.09e-06	7.17e-06	0	4.06e-06
152	Bacteria	Fusobacteria	Fusobacteriia	Fusobacteriales	Leptotrichiaceae	Sebaldella	Sebaldella termitidis	1.13e-05	0	1.21e-05	3.59e-06	6.67e-05	2.23e-05
153	Bacteria	Firmicutes	Bacilli	Bacillales	Paenibacillaceae	Paenibacillus	Paenibacillus sp. RUD330	6.31e-05	0.000140961	7.28e-05	6.82e-05	1.13e-06	1.83e-05
154	Bacteria	Firmicutes	Clostridia	Clostridiales	Clostridiaceae	Clostridium	Clostridium tyrobutyricum	1.46e-05	2.17e-05	0.000351722	2.87e-05	1.36e-05	6.09e-06
155	Bacteria	Proteobacteria	Alphaproteobacteria	Rhizobiales	Bartonellaceae	Bartonella	Bartonella koehlerae	0	0	0	0	0	6.09e-06
156	Bacteria	Proteobacteria	Gammaproteobacteria	Enterobacterales	Pectobacteriaceae	Pectobacterium	Pectobacterium wasabiae	0	7.23e-06	0	7.17e-06	4.52e-06	0
157	Bacteria	Actinobacteria	Actinobacteria	Streptomycetales	Streptomycetaceae	Streptomyces	Streptomyces rubidus	3.24e-06	1.08e-05	8.09e-06	5.38e-06	1.13e-06	1.02e-06
158	Bacteria	Proteobacteria	Epsilonproteobacteria	Campylobacterales	Campylobacteraceae	Campylobacter	Campylobacter ureolyticus	6.48e-06	0	4.85e-05	0	2.26e-06	2.03e-06
159	Bacteria	Firmicutes	Bacilli	Lactobacillales	Enterococcaceae	Enterococcus	Enterococcus rivorum	1.62e-06	1.08e-05	2.43e-05	3.59e-06	0	7.11e-06
160	Bacteria	Bacteroidetes	Bacteroidia	Bacteroidales	Porphyromonadaceae	Porphyromonas	Porphyromonas bennonis	0.00035618	8.31e-05	0.00155243	0.00045734	4.3e-05	0.000189874
161	Bacteria	Bacteroidetes	Flavobacteriia	Flavobacteriales	Flavobacteriaceae	Maribacter	Maribacter stanieri	3.24e-06	0	0	0	0	0
162	Bacteria	Bacteroidetes	Flavobacteriia	Flavobacteriales	Flavobacteriaceae	Flavobacterium	Flavobacterium sasangense	4.86e-06	3.61e-06	4.04e-06	8.97e-06	3.39e-06	0
163	Bacteria	Actinobacteria	Actinobacteria	Actinopolysporales	Actinopolysporaceae	Actinopolyspora	Actinopolyspora halophila	3.24e-06	3.61e-06	0	1.79e-06	0	5.69e-05
164	Bacteria	Actinobacteria	Actinobacteria	Micrococcales	Microbacteriaceae	Leucobacter	Leucobacter musarum	0	3.61e-06	1.21e-05	1.08e-05	1.58e-05	0
165	Bacteria	Proteobacteria	Gammaproteobacteria	Alteromonadales	Alteromonadaceae	Alteromonas	Alteromonas stellipolaris	0	0	8.09e-06	0	4.52e-06	0
166	Bacteria	Proteobacteria	Gammaproteobacteria	Thiotrichales	Piscirickettsiaceae	Methylophaga	Methylophaga frappieri	1.62e-06	0	4.04e-06	5.38e-06	0	0
167	Bacteria	Cyanobacteria	Unknown	Chroococcales	Chroococcaceae	Geminocystis	Geminocystis herdmanii	4.86e-06	0	4.04e-06	0	0	0
168	Bacteria	Proteobacteria	Betaproteobacteria	Burkholderiales	Oxalobacteraceae	Massilia	Massilia sp. NR 4-1	3.4e-05	1.45e-05	2.83e-05	3.41e-05	6.79e-06	3.35e-05
169	Bacteria	Actinobacteria	Actinobacteria	Micrococcales	Promicromonosporaceae	Isoptericola	Isoptericola variabilis	1.94e-05	4.34e-05	3.23e-05	1.26e-05	6.79e-06	4.06e-06
170	Bacteria	Firmicutes	Clostridia	Thermoanaerobacterales	Thermoanaerobacterales Family III. Incertae Sedis	Caldanaerovirga	Caldanaerovirga acetigignens	3.24e-06	7.23e-06	0	3.59e-06	0	2.03e-06
171	Bacteria	Firmicutes	Clostridia	Clostridiales	Christensenellaceae	Christensenella	Christensenella massiliensis	0.060957	0.126449	0.0128641	0.00177017	0.00206675	0.000199012
172	Bacteria	Firmicutes	Clostridia	Clostridiales	Peptostreptococcaceae	Clostridioides	Clostridioides difficile	0.0248646	0.0346475	0.01229	0.00481552	0.00720139	0.000973739
173	Bacteria	Actinobacteria	Actinobacteria	Micromonosporales	Micromonosporaceae	Micromonospora	Micromonospora nigra	0	1.81e-05	8.09e-06	3.59e-06	0	1.02e-06
174	Bacteria	Firmicutes	Clostridia	Clostridiales	Clostridiaceae	Clostridium	Clostridium ventriculi	5.02e-05	5.06e-05	0.000489176	8.43e-05	3.39e-05	5.08e-06
175	Bacteria	Proteobacteria	Alphaproteobacteria	Rhodobacterales	Rhodobacteraceae	Gemmobacter	Gemmobacter megaterium	3.24e-06	7.23e-06	1.21e-05	1.08e-05	1.13e-06	5.08e-06
176	Bacteria	Actinobacteria	Actinobacteria	Corynebacteriales	Nocardiaceae	Nocardia	Nocardia tenerifensis	1.62e-06	7.23e-06	4.04e-06	3.59e-06	4.52e-06	5.08e-06
177	Bacteria	Actinobacteria	Actinobacteria	Actinomycetales	Actinomycetaceae	Actinomyces	Actinomyces urinae	1.62e-06	3.61e-06	1.21e-05	1.79e-06	0	2.03e-06
178	Bacteria	Proteobacteria	Gammaproteobacteria	Cellvibrionales	Halieaceae	Haliea	Haliea salexigens	0	7.23e-06	4.04e-06	7.17e-06	0	7.11e-06
179	Bacteria	Proteobacteria	Gammaproteobacteria	Legionellales	Legionellaceae	Legionella	Legionella feeleii	0	0	0	1.79e-06	0	1.02e-06
180	Bacteria	Proteobacteria	Alphaproteobacteria	Rhodobacterales	Rhodobacteraceae	Pseudovibrio	Pseudovibrio hongkongensis	0	0	8.09e-06	7.17e-06	0	0
181	Bacteria	Bacteroidetes	Flavobacteriia	Flavobacteriales	Flavobacteriaceae	Psychroflexus	Psychroflexus tropicus	3.24e-06	0	8.09e-06	1.79e-06	0	0
182	Bacteria	Firmicutes	Bacilli	Bacillales	Bacillaceae	Virgibacillus	Virgibacillus halodenitrificans	9.71e-06	3.61e-06	8.09e-06	1.79e-06	0	1.02e-06
183	Bacteria	Bacteroidetes	Bacteroidia	Bacteroidales	Rikenellaceae	Alistipes	Alistipes obesi	0.0692997	0.810179	0.00352934	0.0100776	0.00194005	0.0160601
184	Bacteria	Actinobacteria	Actinobacteria	Propionibacteriales	Propionibacteriaceae	Microlunatus	Microlunatus soli	3.24e-06	0	4.04e-06	1.08e-05	7.92e-06	3.05e-06
185	Bacteria	Actinobacteria	Actinobacteria	Micrococcales	Promicromonosporaceae	Krasilnikoviella	Krasilnikoviella flava	4.86e-06	1.45e-05	1.62e-05	3.59e-05	1.13e-06	0
186	Bacteria	Firmicutes	Negativicutes	Selenomonadales	Selenomonadaceae	Centipeda	Centipeda periodontii	6.31e-05	0.00011566	0.000214267	0.000120164	2.71e-05	6.9e-05
187	Bacteria	Proteobacteria	Gammaproteobacteria	Enterobacterales	Enterobacteriaceae	Candidatus Riesia	Candidatus Riesia pediculischaeffi	0	0	4.04e-06	0	0	1.02e-06
188	Bacteria	Fusobacteria	Fusobacteriia	Fusobacteriales	Fusobacteriaceae	Fusobacterium	Fusobacterium nucleatum	5.02e-05	4.34e-05	0.000278952	0.000107609	0.00568894	1.42e-05
189	Bacteria	Proteobacteria	Alphaproteobacteria	Sphingomonadales	Sphingomonadaceae	Sphingopyxis	Sphingopyxis sp. QXT-31	0	0	0	1.26e-05	0	5.08e-06
190	Bacteria	Firmicutes	Clostridia	Thermoanaerobacterales	Thermodesulfobiaceae	Thermodesulfobium	Thermodesulfobium narugense	6.48e-06	1.08e-05	4.04e-06	0	5.66e-06	0
191	Bacteria	Firmicutes	Bacilli	Bacillales	Bacillaceae	Bacillus	Bacillus eiseniae	1.62e-06	3.61e-06	4.04e-06	1.08e-05	1.13e-06	0
192	Bacteria	Firmicutes	Bacilli	Bacillales	Bacillaceae	Massilibacterium	Massilibacterium senegalense	0	1.08e-05	1.62e-05	7.17e-06	1.13e-05	4.06e-06
193	Bacteria	Spirochaetes	Spirochaetia	Unknown	Leptospiraceae	Leptospira	Leptospira meyeri	0	0	4.04e-06	1.79e-06	0	1.02e-06
194	Bacteria	Actinobacteria	Actinobacteria	Streptomycetales	Streptomycetaceae	Streptomyces	Streptomyces yerevanensis	0	3.61e-06	0	3.59e-06	0	3.05e-06
195	Bacteria	Actinobacteria	Actinobacteria	Streptomycetales	Streptomycetaceae	Streptomyces	Streptomyces pactum	4.86e-06	2.89e-05	2.43e-05	7.17e-06	0	6.09e-06
196	Bacteria	Proteobacteria	Alphaproteobacteria	Sphingomonadales	Sphingomonadaceae	Sphingorhabdus	Sphingorhabdus flavimaris	3.24e-06	7.23e-06	8.09e-06	1.79e-06	0	3.05e-06
197	Bacteria	Actinobacteria	Actinobacteria	Corynebacteriales	Nocardiaceae	Nocardia	Nocardia inohanensis	8.09e-06	3.61e-06	0	5.38e-06	2.26e-06	1.02e-05
198	Bacteria	Armatimonadetes	Fimbriimonadia	Fimbriimonadales	Fimbriimonadaceae	Fimbriimonas	Fimbriimonas ginsengisoli	3.24e-06	0	0	5.38e-06	1.13e-06	1.02e-06
199	Bacteria	Cyanobacteria	Unknown	Synechococcales	Pseudanabaenaceae	Pseudanabaena	Pseudanabaena sp. PCC 7367	3.24e-06	0	4.04e-06	0	0	3.05e-06
200	Bacteria	Firmicutes	Clostridia	Clostridiales	Peptococcaceae	Syntrophobotulus	Syntrophobotulus glycolicus	3.4e-05	6.14e-05	0.000125326	5.38e-05	0	0.000165505
201	Bacteria	Bacteroidetes	Cytophagia	Cytophagales	Cytophagaceae	Dyadobacter	Dyadobacter crusticola	2.27e-05	0	2.02e-05	3.59e-06	2.26e-06	2.03e-06
202	Bacteria	Proteobacteria	Alphaproteobacteria	Sphingomonadales	Sphingomonadaceae	Sphingopyxis	Sphingopyxis terrae	8.09e-06	0	8.09e-06	3.59e-06	0	5.08e-06
203	Bacteria	Actinobacteria	Actinobacteria	Propionibacteriales	Nocardioidaceae	Nocardioides	Nocardioides lianchengensis	9.71e-06	1.08e-05	1.62e-05	1.08e-05	1.47e-05	1.12e-05
204	Bacteria	Firmicutes	Bacilli	Lactobacillales	Leuconostocaceae	Weissella	Weissella ceti	4.86e-06	3.61e-06	2.02e-05	3.59e-06	2.26e-06	2.94e-05
205	Bacteria	Proteobacteria	Betaproteobacteria	Burkholderiales	Alcaligenaceae	Brackiella	Brackiella oedipodis	1.62e-06	0	0	1.08e-05	0	2.03e-06
206	Bacteria	Proteobacteria	Alphaproteobacteria	Rhodobacterales	Rhodobacteraceae	Litoreibacter	Litoreibacter albidus	3.24e-06	0	0	3.59e-06	0	4.06e-06
207	Bacteria	Actinobacteria	Actinobacteria	Pseudonocardiales	Pseudonocardiaceae	Amycolatopsis	Amycolatopsis rubida	6.48e-06	3.61e-06	0	1.79e-06	0	1.02e-05
208	Bacteria	Bacteroidetes	Flavobacteriia	Flavobacteriales	Flavobacteriaceae	Formosa	Formosa haliotis	3.24e-06	0	0	0	0	1.02e-06
209	Bacteria	Firmicutes	Bacilli	Lactobacillales	Leuconostocaceae	Weissella	Weissella paramesenteroides	6.15e-05	5.42e-05	0.000760042	1.79e-06	1.47e-05	8.12e-06
210	Bacteria	Actinobacteria	Actinobacteria	Corynebacteriales	Corynebacteriaceae	Corynebacterium	Corynebacterium ihumii	4.86e-06	1.08e-05	1.21e-05	5.38e-06	2.26e-06	2.13e-05
211	Bacteria	Actinobacteria	Actinobacteria	Streptomycetales	Streptomycetaceae	Streptomyces	Streptomyces virginiae	9.71e-06	3.61e-06	4.04e-06	1.43e-05	7.92e-06	6.09e-06
212	Bacteria	Proteobacteria	Alphaproteobacteria	Rhizobiales	Rhizobiaceae	Rhizobium	Rhizobium oryzae	1.3e-05	3.61e-05	3.64e-05	2.33e-05	0	2.94e-05
213	Bacteria	Actinobacteria	Actinobacteria	Corynebacteriales	Nocardiaceae	Rhodococcus	Rhodococcus corynebacterioides	0	7.23e-06	0	3.59e-06	2.26e-06	4.06e-06
214	Bacteria	Actinobacteria	Actinobacteria	Propionibacteriales	Propionibacteriaceae	Propionibacterium	Propionibacterium acidifaciens	2.43e-05	7.95e-05	4.45e-05	3.95e-05	4.52e-06	1.73e-05
215	Bacteria	Proteobacteria	Alphaproteobacteria	Rhodospirillales	Acetobacteraceae	Neoasaia	Neoasaia chiangmaiensis	4.86e-06	0	4.04e-06	1.79e-06	1.13e-06	2.03e-06
216	Bacteria	Proteobacteria	Gammaproteobacteria	Enterobacterales	Enterobacteriaceae	Shigella	Shigella dysenteriae	0.000297896	0.000209634	0.00741849	0.305011	0.00790162	0.000844787
217	Bacteria	Firmicutes	Bacilli	Bacillales	Bacillaceae	Caldalkalibacillus	Caldalkalibacillus thermarum	4.86e-06	3.61e-06	1.21e-05	5.38e-06	1.13e-06	8.12e-06
218	Bacteria	Proteobacteria	Gammaproteobacteria	Enterobacterales	Pectobacteriaceae	Dickeya	Dickeya chrysanthemi	9.71e-06	3.61e-06	8.09e-06	3.95e-05	7.35e-05	1.42e-05
219	Bacteria	Actinobacteria	Actinobacteria	Micrococcales	Micrococcaceae	Arthrobacter	Arthrobacter sp. LS16	1.62e-06	1.45e-05	2.02e-05	2.15e-05	1.02e-05	8.12e-06
220	Bacteria	Firmicutes	Bacilli	Lactobacillales	Streptococcaceae	Streptococcus	Streptococcus sp. HSISM1	5.18e-05	1.08e-05	7.28e-05	1.26e-05	0	3.05e-06
221	Bacteria	Proteobacteria	Betaproteobacteria	Neisseriales	Neisseriaceae	Vitreoscilla	Vitreoscilla stercoraria	6.48e-06	0	2.43e-05	0	0	0
222	Bacteria	Proteobacteria	Epsilonproteobacteria	Campylobacterales	Campylobacteraceae	Campylobacter	Campylobacter subantarcticus	3.24e-06	6.51e-05	3.23e-05	0	0	7.11e-06
223	Bacteria	Proteobacteria	Alphaproteobacteria	Rhizobiales	Bradyrhizobiaceae	Bradyrhizobium	Bradyrhizobium sp. S23321	1.62e-06	0	1.21e-05	0.000129131	0.000192308	4.06e-06
224	Bacteria	Proteobacteria	Deltaproteobacteria	Desulfuromonadales	Geobacteraceae	Geobacter	Geobacter bemidjiensis	3.4e-05	3.61e-05	2.83e-05	2.87e-05	0	1.42e-05
225	Bacteria	Thermodesulfobacteria	Thermodesulfobacteria	Thermodesulfobacteriales	Thermodesulfobacteriaceae	Thermodesulfobacterium	Thermodesulfobacterium hydrogeniphilum	0	0	0	1.79e-06	5.66e-06	6.09e-06
226	Bacteria	Proteobacteria	Gammaproteobacteria	Legionellales	Legionellaceae	Legionella	Legionella geestiana	0	0	4.04e-06	5.38e-06	0	0
227	Bacteria	Actinobacteria	Actinobacteria	Bifidobacteriales	Bifidobacteriaceae	Scardovia	Scardovia wiggsiae	6.48e-06	1.45e-05	4.04e-06	1.79e-06	0	3.86e-05
228	Bacteria	Proteobacteria	Betaproteobacteria	Burkholderiales	Comamonadaceae	Ottowia	Ottowia sp. oral taxon 894	2.43e-05	1.08e-05	2.02e-05	1.08e-05	0	1.12e-05
229	Bacteria	Proteobacteria	Alphaproteobacteria	Rhodobacterales	Rhodobacteraceae	Poseidonocella	Poseidonocella pacifica	0	0	0	5.38e-06	0	4.06e-06
230	Bacteria	Tenericutes	Mollicutes	Mycoplasmatales	Mycoplasmataceae	Mycoplasma	Mycoplasma haemocanis	0	0	4.04e-06	1.79e-06	0	0
231	Bacteria	Bacteroidetes	Flavobacteriia	Flavobacteriales	Flavobacteriaceae	Lacinutrix	Lacinutrix mariniflava	0	0	8.09e-06	8.97e-06	1.13e-06	0
232	Bacteria	Acidobacteria	Acidobacteriia	Acidobacteriales	Acidobacteriaceae	Terriglobus	Terriglobus roseus	6.48e-06	7.23e-06	5.66e-05	0.000182936	2.26e-06	1.22e-05
233	Bacteria	Firmicutes	Bacilli	Lactobacillales	Lactobacillaceae	Lactobacillus	Lactobacillus sanfranciscensis	3.08e-05	7.23e-06	1.21e-05	8.97e-06	0	3.05e-06
234	Bacteria	Firmicutes	Clostridia	Clostridiales	Ruminococcaceae	Hydrogenoanaerobacterium	Hydrogenoanaerobacterium saccharovorans	0.000233136	0.000487942	0.000731743	0.000728156	2.83e-05	0.000150275
235	Bacteria	Proteobacteria	Gammaproteobacteria	Enterobacterales	Enterobacteriaceae	Enterobacter	Enterobacter ludwigii	0	2.53e-05	0	1.79e-06	0.00101697	7.11e-06
236	Bacteria	Proteobacteria	Alphaproteobacteria	Rhizobiales	Rhodobiaceae	Tepidicaulis	Tepidicaulis marinus	4.86e-06	2.17e-05	1.62e-05	3.59e-06	1.13e-06	4.06e-06
237	Bacteria	Firmicutes	Bacilli	Bacillales	Bacillaceae	Bacillus	Bacillus pseudofirmus	1.46e-05	1.45e-05	1.21e-05	1.43e-05	1.13e-05	1.02e-05
238	Bacteria	Proteobacteria	Gammaproteobacteria	Oceanospirillales	Halomonadaceae	Kushneria	Kushneria marisflavi	3.24e-06	3.61e-06	4.04e-06	7.17e-06	2.26e-06	1.02e-06
239	Bacteria	Bacteroidetes	Bacteroidia	Bacteroidales	Prevotellaceae	Prevotella	Prevotella oris	0.00755911	0.000159033	0.00795618	0.00574096	0.000223983	0.000170582
240	Bacteria	Actinobacteria	Actinobacteria	Micrococcales	Microbacteriaceae	Microbacterium	Microbacterium chocolatum	3.24e-06	7.23e-06	1.62e-05	5.38e-06	1.58e-05	1.02e-05
241	Bacteria	Firmicutes	Bacilli	Bacillales	Bacillaceae	Bacillus	Bacillus aidingensis	0	3.61e-06	8.09e-06	3.59e-06	2.26e-06	2.03e-06
242	Bacteria	Actinobacteria	Actinobacteria	Micrococcales	Intrasporangiaceae	Phycicoccus	Phycicoccus dokdonensis	4.86e-06	1.81e-05	1.21e-05	1.79e-05	1.7e-05	5.08e-06
243	Bacteria	Proteobacteria	Deltaproteobacteria	Myxococcales	Archangiaceae	Archangium	Archangium gephyra	3.56e-05	4.34e-05	4.04e-05	4.84e-05	0	2.34e-05
244	Bacteria	Proteobacteria	Alphaproteobacteria	Caulobacterales	Caulobacteraceae	Brevundimonas	Brevundimonas sp. GW460-12-10-14-LB2	0	7.23e-06	2.43e-05	3.59e-05	5.2e-05	2.23e-05
245	Bacteria	Firmicutes	Bacilli	Bacillales	Paenibacillaceae	Paenibacillus	Paenibacillus uliginis	3.24e-06	7.23e-06	1.21e-05	2.87e-05	9.05e-06	5.08e-06
246	Bacteria	Proteobacteria	Gammaproteobacteria	Aeromonadales	Succinivibrionaceae	Succinimonas	Succinimonas amylolytica	0.000135996	3.61e-05	0.000473005	0.000706635	5.54e-05	4.16e-05
247	Bacteria	Proteobacteria	Gammaproteobacteria	Aeromonadales	Aeromonadaceae	Aeromonas	Aeromonas aquatica	1.46e-05	2.17e-05	2.02e-05	3.59e-06	1.81e-05	3.05e-06
248	Bacteria	Cyanobacteria	Unknown	Synechococcales	Synechococcaceae	Dactylococcopsis	Dactylococcopsis salina	0	0	0	0	4.52e-06	1.02e-06
249	Bacteria	Actinobacteria	Actinobacteria	Micrococcales	Microbacteriaceae	Microbacterium	Microbacterium foliorum	6.48e-06	3.61e-06	1.21e-05	0.000127338	6.79e-06	1.42e-05
250	Bacteria	Proteobacteria	Alphaproteobacteria	Rhodobacterales	Rhodobacteraceae	Litorimicrobium	Litorimicrobium taeanense	4.86e-06	0	0	1.79e-06	0	0
251	Bacteria	Proteobacteria	Gammaproteobacteria	Xanthomonadales	Rhodanobacteraceae	Dyella	Dyella thiooxydans	2.91e-05	6.51e-05	8.09e-06	8.97e-06	4.52e-06	6.09e-06
252	Bacteria	Proteobacteria	Gammaproteobacteria	Oceanospirillales	Oceanospirillaceae	Oleispira	Oleispira antarctica	0	0	0	3.59e-06	0	0
253	Bacteria	Proteobacteria	Betaproteobacteria	Burkholderiales	Burkholderiaceae	Robbsia	Robbsia andropogonis	1.13e-05	3.61e-06	0	0	6.79e-06	2.03e-06
254	Bacteria	Proteobacteria	Alphaproteobacteria	Rhizobiales	Rhizobiaceae	Rhizobium	Rhizobium arenae	0	0	4.04e-06	3.59e-06	7.92e-06	7.11e-06
255	Bacteria	Firmicutes	Bacilli	Bacillales	Bacillaceae	Anaerobacillus	Anaerobacillus alkalilacustris	1.62e-06	0	4.04e-06	8.97e-06	0	0
256	Bacteria	Firmicutes	Clostridia	Clostridiales	Clostridiaceae	Clostridium	Clostridium uliginosum	2.1e-05	4.7e-05	0.000416406	3.23e-05	2.94e-05	3.05e-06
257	Bacteria	Proteobacteria	Betaproteobacteria	Burkholderiales	Comamonadaceae	Hydrogenophaga	Hydrogenophaga sp. RAC07	6.48e-06	7.23e-06	1.21e-05	2.51e-05	2.26e-06	4.06e-06
258	Bacteria	Firmicutes	Clostridia	Clostridiales	Clostridiaceae	Hathewaya	Hathewaya proteolytica	3.56e-05	3.98e-05	7.28e-05	6.64e-05	7.01e-05	4.87e-05
259	Bacteria	Chlorobi	Chlorobia	Chlorobiales	Chlorobiaceae	Chlorobium	Chlorobium phaeovibrioides	0	0	1.21e-05	1.08e-05	1.02e-05	2.03e-06
260	Bacteria	Cyanobacteria	Unknown	Chroococcales	Aphanothecaceae	Rubidibacter	Rubidibacter lacunae	1.62e-06	0	4.04e-06	0	0	2.03e-06
261	Bacteria	Bacteroidetes	Flavobacteriia	Flavobacteriales	Flavobacteriaceae	Myroides	Myroides phaeus	3.24e-06	2.53e-05	8.89e-05	3.59e-06	1.13e-06	0
262	Bacteria	Proteobacteria	Betaproteobacteria	Burkholderiales	Comamonadaceae	Giesbergeria	Giesbergeria anulus	6.48e-06	0	0	3.59e-06	3.39e-06	1.02e-06
263	Bacteria	Actinobacteria	Actinobacteria	Corynebacteriales	Mycobacteriaceae	Mycobacterium	Mycobacterium lacus	0	0	4.04e-06	1.43e-05	0	1.02e-06
264	Bacteria	Firmicutes	Clostridia	Clostridiales	Clostridiaceae	Clostridiisalibacter	Clostridiisalibacter paucivorans	2.27e-05	2.17e-05	1.62e-05	1.43e-05	5.66e-06	5.08e-06
265	Bacteria	Firmicutes	Bacilli	Bacillales	Bacillaceae	Bacillus	Bacillus krulwichiae	3.56e-05	6.51e-05	4.04e-05	8.97e-06	2.38e-05	1.22e-05
266	Bacteria	Actinobacteria	Actinobacteria	Micrococcales	Demequinaceae	Lysinimicrobium	Lysinimicrobium flavum	4.86e-06	7.23e-06	1.62e-05	1.08e-05	1.13e-05	1.02e-06
267	Bacteria	Planctomycetes	Planctomycetia	Planctomycetales	Planctomycetaceae	Thermogutta	Thermogutta terrifontis	8.09e-06	0	1.21e-05	5.38e-06	0	2.03e-06
268	Bacteria	Actinobacteria	Actinobacteria	Corynebacteriales	Mycobacteriaceae	Mycobacterium	Mycobacterium rhodesiae	3.24e-06	1.81e-05	4.04e-06	2.51e-05	3.28e-05	5.08e-06
269	Bacteria	Proteobacteria	Epsilonproteobacteria	Campylobacterales	Campylobacteraceae	Sulfurospirillum	Sulfurospirillum arsenophilum	8.09e-06	3.61e-06	2.02e-05	1.79e-06	0	1.02e-06
270	Bacteria	Spirochaetes	Spirochaetia	Unknown	Leptospiraceae	Leptospira	Leptospira wolffii	3.24e-06	0	4.04e-06	5.38e-06	1.13e-06	3.05e-06
271	Bacteria	Actinobacteria	Actinobacteria	Micromonosporales	Micromonosporaceae	Salinispora	Salinispora tropica	0	3.61e-06	8.09e-06	1.79e-06	0	0
272	Bacteria	Actinobacteria	Actinobacteria	Streptomycetales	Streptomycetaceae	Streptomyces	Streptomyces thermoautotrophicus	4.86e-06	1.81e-05	1.21e-05	1.26e-05	0	1.02e-06
273	Bacteria	Actinobacteria	Actinobacteria	Glycomycetales	Glycomycetaceae	Haloglycomyces	Haloglycomyces albus	4.86e-06	0	1.21e-05	1.08e-05	0	2.03e-06
274	Bacteria	Proteobacteria	Gammaproteobacteria	Aeromonadales	Aeromonadaceae	Aeromonas	Aeromonas sp. ASNIH1	6.48e-06	2.89e-05	4.04e-05	1.79e-05	3.39e-06	1.02e-06
275	Bacteria	Firmicutes	Clostridia	Clostridiales	Lachnospiraceae	Lachnobacterium	Lachnobacterium bovis	5.02e-05	0.000144575	0.00164945	0.000830385	0.000118779	0.00042747
276	Bacteria	Actinobacteria	Actinobacteria	Pseudonocardiales	Pseudonocardiaceae	Saccharomonospora	Saccharomonospora marina	0	7.23e-06	1.62e-05	1.26e-05	1.13e-06	4.06e-06
277	Bacteria	Acidobacteria	Holophagae	Holophagales	Holophagaceae	Geothrix	Geothrix fermentans	8.09e-05	0.000166262	0.000149583	0.000209838	1.47e-05	7.62e-05
278	Bacteria	Cyanobacteria	Unknown	Oscillatoriales	Unknown	Unknown	Oscillatoriales cyanobacterium JSC-12	1.62e-06	0	0	0	0	0
279	Bacteria	Actinobacteria	Actinobacteria	Corynebacteriales	Mycobacteriaceae	Mycobacterium	Mycobacterium triviale	1.62e-06	3.61e-06	0	5.38e-06	2.26e-06	0
280	Bacteria	Proteobacteria	Gammaproteobacteria	Legionellales	Legionellaceae	Legionella	Legionella drancourtii	0	0	1.62e-05	0	0	0
281	Bacteria	Proteobacteria	Gammaproteobacteria	Enterobacterales	Enterobacteriaceae	Shigella	Shigella sp. PAMC 28760	0.000419321	0.000318066	0.0134139	0.108535	0.0120872	0.000927032
282	Bacteria	Proteobacteria	Gammaproteobacteria	Pseudomonadales	Pseudomonadaceae	Pseudomonas	Pseudomonas sp. B10	0	5.42e-05	0	0.000218806	6.79e-06	3.05e-06
283	Bacteria	Actinobacteria	Actinobacteria	Corynebacteriales	Mycobacteriaceae	Mycobacterium	Mycobacterium obuense	1.78e-05	1.45e-05	1.62e-05	1.26e-05	7.92e-06	2.03e-06
284	Bacteria	Verrucomicrobia	Opitutae	Opitutales	Opitutaceae	Opitutus	Opitutus sp. GAS368	4.86e-05	4.7e-05	0.000125326	0.000161414	0	2.54e-05
285	Bacteria	Firmicutes	Bacilli	Bacillales	Bacillaceae	Geobacillus	Geobacillus icigianus	4.86e-06	1.08e-05	4.04e-06	1.79e-06	0	3.05e-06
286	Bacteria	Proteobacteria	Deltaproteobacteria	Desulfovibrionales	Desulfovibrionaceae	Desulfovibrio	Desulfovibrio frigidus	3.24e-06	1.45e-05	0	0	0	1.02e-06
287	Bacteria	Firmicutes	Bacilli	Lactobacillales	Carnobacteriaceae	Marinilactibacillus	Marinilactibacillus sp. 15R	4.86e-05	2.17e-05	2.02e-05	3.05e-05	3.39e-06	8.12e-06
288	Bacteria	Proteobacteria	Gammaproteobacteria	Enterobacterales	Erwiniaceae	Pantoea	Pantoea dispersa	3.24e-06	3.61e-06	8.09e-06	7.17e-06	0.000127829	9.14e-06
289	Bacteria	Proteobacteria	Gammaproteobacteria	Vibrionales	Vibrionaceae	Vibrio	Vibrio navarrensis	0	0	3.64e-05	0	0	0
290	Bacteria	Proteobacteria	Gammaproteobacteria	Chromatiales	Ectothiorhodospiraceae	Ectothiorhodosinus	Ectothiorhodosinus mongolicus	1.62e-06	0	0	1.79e-06	2.26e-06	0
291	Bacteria	Actinobacteria	Actinobacteria	Corynebacteriales	Corynebacteriaceae	Corynebacterium	Corynebacterium spheniscorum	6.48e-06	0	4.04e-06	5.38e-06	0	0
292	Bacteria	Proteobacteria	Gammaproteobacteria	Pseudomonadales	Moraxellaceae	Psychrobacter	Psychrobacter sp. AntiMn-1	4.86e-06	7.23e-06	0	5.74e-05	1.36e-05	3.05e-06
293	Bacteria	Proteobacteria	Betaproteobacteria	Burkholderiales	Burkholderiaceae	Paraburkholderia	Paraburkholderia phymatum	1.13e-05	0	4.04e-06	2.15e-05	2.26e-06	2.03e-06
294	Bacteria	Proteobacteria	Alphaproteobacteria	Sphingomonadales	Sphingomonadaceae	Novosphingobium	Novosphingobium naphthalenivorans	9.71e-06	1.08e-05	0	8.97e-06	2.26e-06	1.12e-05
295	Bacteria	Proteobacteria	Alphaproteobacteria	Rhizobiales	Aurantimonadaceae	Aureimonas	Aureimonas altamirensis	6.48e-06	3.61e-06	1.62e-05	3.59e-06	0	2.03e-06
296	Bacteria	Spirochaetes	Spirochaetia	Spirochaetales	Borreliaceae	Borreliella	Borreliella garinii	0	0	0	1.79e-06	0	0
297	Bacteria	Proteobacteria	Gammaproteobacteria	Alteromonadales	Moritellaceae	Moritella	Moritella viscosa	3.24e-06	7.23e-06	0	3.59e-06	7.92e-06	0
298	Bacteria	Proteobacteria	Alphaproteobacteria	Sphingomonadales	Erythrobacteraceae	Erythrobacter	Erythrobacter nanhaisediminis	3.24e-06	7.23e-06	0	0	0	0
299	Bacteria	Chloroflexi	Chloroflexia	Herpetosiphonales	Herpetosiphonaceae	Herpetosiphon	Herpetosiphon geysericola	0	0	0	1.79e-06	2.26e-06	1.02e-06
300	Bacteria	Firmicutes	Bacilli	Bacillales	Listeriaceae	Listeria	Listeria ivanovii	1.62e-06	0	2.43e-05	3.59e-06	1.24e-05	5.08e-06
301	Bacteria	Proteobacteria	Betaproteobacteria	Nitrosomonadales	Nitrosomonadaceae	Nitrosomonas	Nitrosomonas communis	8.09e-06	3.61e-06	0	0	4.52e-06	0
302	Bacteria	Firmicutes	Bacilli	Lactobacillales	Lactobacillaceae	Lactobacillus	Lactobacillus fructivorans	6.48e-06	0	4.04e-06	1.79e-06	0	0
303	Bacteria	Firmicutes	Bacilli	Lactobacillales	Leuconostocaceae	Leuconostoc	Leuconostoc garlicum	3.24e-06	7.23e-06	1.21e-05	5.38e-06	0	9.14e-06
304	Bacteria	Firmicutes	Clostridia	Thermoanaerobacterales	Thermoanaerobacteraceae	Thermanaeromonas	Thermanaeromonas toyohensis	1.62e-06	1.08e-05	4.04e-06	7.17e-06	0	7.11e-06
305	Bacteria	Firmicutes	Bacilli	Bacillales	Paenibacillaceae	Aneurinibacillus	Aneurinibacillus sp. XH2	0.000114949	7.95e-05	8.89e-05	4.13e-05	4.52e-06	1.12e-05
306	Bacteria	Actinobacteria	Coriobacteriia	Coriobacteriales	Atopobiaceae	Olsenella	Olsenella uli	0.00046951	0.000487942	0.000594288	0.00109761	7.35e-05	0.00027618
307	Bacteria	Bacteroidetes	Flavobacteriia	Flavobacteriales	Flavobacteriaceae	Flavobacterium	Flavobacterium seoulense	3.24e-06	3.61e-06	0	0	5.66e-06	3.05e-06
308	Bacteria	Proteobacteria	Betaproteobacteria	Nitrosomonadales	Gallionellaceae	Ferriphaselus	Ferriphaselus amnicola	1.13e-05	1.45e-05	5.26e-05	8.97e-06	0	0
309	Bacteria	Firmicutes	Bacilli	Lactobacillales	Streptococcaceae	Streptococcus	Streptococcus sp. VT 162	8.09e-06	0	2.02e-05	4.13e-05	4.52e-06	0
310	Bacteria	Proteobacteria	Alphaproteobacteria	Rhodobacterales	Rhodobacteraceae	Confluentimicrobium	Confluentimicrobium sp. EMB200-NS6	4.86e-06	1.45e-05	2.02e-05	8.97e-06	0	4.06e-06
311	Bacteria	Actinobacteria	Actinobacteria	Corynebacteriales	Corynebacteriaceae	Corynebacterium	Corynebacterium auriscanis	0	0	2.43e-05	3.59e-06	0	1.02e-06
312	Bacteria	Acidobacteria	Solibacteres	Solibacterales	Solibacteraceae	Candidatus Solibacter	Candidatus Solibacter usitatus	2.27e-05	7.23e-06	2.83e-05	8.43e-05	2.26e-06	1.52e-05
313	Bacteria	Proteobacteria	Gammaproteobacteria	Alteromonadales	Shewanellaceae	Shewanella	Shewanella denitrificans	0	0	4.04e-06	0	0	0
314	Bacteria	Firmicutes	Clostridia	Clostridiales	Clostridiaceae	Clostridium	Clostridium argentinense	3.89e-05	4.7e-05	9.3e-05	4.3e-05	6.56e-05	8.12e-06
315	Bacteria	Actinobacteria	Actinobacteria	Corynebacteriales	Corynebacteriaceae	Corynebacterium	Corynebacterium frankenforstense	4.53e-05	6.14e-05	4.04e-05	4.84e-05	1.13e-06	2.13e-05
316	Bacteria	Firmicutes	Clostridia	Clostridiales	Clostridiaceae	Candidatus Arthromitus	Candidatus Arthromitus sp. SFB-rat-Yit	2.1e-05	3.25e-05	2.43e-05	3.59e-05	0	4.06e-06
317	Bacteria	Actinobacteria	Actinobacteria	Streptomycetales	Streptomycetaceae	Streptomyces	Streptomyces griseochromogenes	4.86e-06	1.45e-05	4.04e-06	1.61e-05	0	0
318	Bacteria	Proteobacteria	Betaproteobacteria	Burkholderiales	Alcaligenaceae	Azohydromonas	Azohydromonas australica	3.56e-05	2.53e-05	4.04e-06	4.66e-05	3.39e-06	1.02e-05
319	Bacteria	Firmicutes	Bacilli	Bacillales	Bacillaceae	Bacillus	Bacillus akibai	1.62e-06	7.23e-06	1.21e-05	3.59e-06	2.26e-06	0
320	Bacteria	Actinobacteria	Actinobacteria	Streptosporangiales	Streptosporangiaceae	Herbidospora	Herbidospora sakaeratensis	1.62e-06	7.23e-06	8.09e-06	1.43e-05	0	1.02e-06
321	Bacteria	Firmicutes	Bacilli	Lactobacillales	Leuconostocaceae	Fructobacillus	Fructobacillus fructosus	1.62e-06	3.61e-06	8.09e-06	1.79e-06	0	0
322	Bacteria	Unknown	Unknown	Unknown	Unknown	Unknown	bacterium A52C2	3.24e-06	3.61e-05	0	8.97e-06	1.13e-06	8.12e-06
323	Bacteria	Bacteroidetes	Cytophagia	Cytophagales	Cyclobacteriaceae	Algoriphagus	Algoriphagus marincola	2.1e-05	7.23e-06	4.04e-05	7.17e-06	1.13e-06	0
324	Bacteria	Actinobacteria	Actinobacteria	Micrococcales	Microbacteriaceae	Microbacterium	Microbacterium sp. PAMC 28756	0	7.23e-06	2.43e-05	1.08e-05	1.13e-06	3.05e-06
325	Bacteria	Firmicutes	Bacilli	Bacillales	Paenibacillaceae	Paenibacillus	Paenibacillus macerans	3.08e-05	7.95e-05	0	3.05e-05	5.66e-06	4.47e-05
326	Bacteria	Bacteroidetes	Flavobacteriia	Flavobacteriales	Flavobacteriaceae	Flavobacterium	Flavobacterium marinum	0.000454939	0.000133732	4.45e-05	5.38e-06	6.45e-05	0
327	Bacteria	Proteobacteria	Betaproteobacteria	Burkholderiales	Burkholderiaceae	Burkholderia	Burkholderia seminalis	6.48e-06	1.08e-05	8.09e-06	8.97e-06	1.13e-06	2.03e-06
328	Bacteria	Actinobacteria	Actinobacteria	Micrococcales	Microbacteriaceae	Microbacterium	Microbacterium sp. XT11	1.13e-05	0	1.21e-05	1.79e-06	9.05e-06	2.03e-06
329	Bacteria	Firmicutes	Bacilli	Bacillales	Bacillaceae	Ornithinibacillus	Ornithinibacillus scapharcae	1.62e-06	7.23e-06	4.04e-06	3.59e-06	0	0
330	Bacteria	Bacteroidetes	Sphingobacteriia	Sphingobacteriales	Sphingobacteriaceae	Parapedobacter	Parapedobacter luteus	5.34e-05	3.61e-06	9.3e-05	6.99e-05	3.05e-05	2.64e-05
331	Bacteria	Actinobacteria	Actinobacteria	Corynebacteriales	Mycobacteriaceae	Mycobacterium	Mycobacterium shimoidei	1.62e-06	1.45e-05	0	7.17e-06	9.05e-06	1.02e-06
332	Bacteria	Proteobacteria	Betaproteobacteria	Burkholderiales	Alcaligenaceae	Candidimonas	Candidimonas bauzanensis	9.71e-06	2.17e-05	0	7.17e-06	1.13e-06	6.09e-06
333	Bacteria	Actinobacteria	Actinobacteria	Micrococcales	Dermacoccaceae	Kytococcus	Kytococcus aerolatus	1.94e-05	7.23e-06	2.02e-05	4.48e-05	4.52e-06	8.12e-06
334	Bacteria	Firmicutes	Bacilli	Bacillales	Planococcaceae	Planomicrobium	Planomicrobium flavidum	4.86e-06	3.61e-06	4.04e-06	8.97e-06	0	7.11e-06
335	Bacteria	Actinobacteria	Actinobacteria	Geodermatophilales	Geodermatophilaceae	Geodermatophilus	Geodermatophilus nigrescens	1.62e-06	0	8.09e-06	1.08e-05	7.92e-06	1.12e-05
336	Bacteria	Proteobacteria	Gammaproteobacteria	Unknown	Unknown	Neiella	Neiella marina	4.86e-06	1.08e-05	0	1.79e-06	0	1.02e-06
337	Bacteria	Actinobacteria	Actinobacteria	Pseudonocardiales	Pseudonocardiaceae	Kutzneria	Kutzneria albida	6.48e-06	1.08e-05	1.21e-05	1.97e-05	1.13e-06	1.62e-05
338	Bacteria	Proteobacteria	Alphaproteobacteria	Sphingomonadales	Erythrobacteraceae	Erythrobacter	Erythrobacter flavus	1.62e-06	1.45e-05	8.09e-06	1.79e-06	0	2.03e-06
339	Bacteria	Proteobacteria	Alphaproteobacteria	Rhodospirillales	Acetobacteraceae	Acidiphilium	Acidiphilium angustum	1.62e-06	0	0	3.59e-06	3.39e-06	1.02e-06
340	Bacteria	Firmicutes	Bacilli	Lactobacillales	Lactobacillaceae	Lactobacillus	Lactobacillus oligofermentans	1.62e-06	0	1.21e-05	0	1.13e-06	9.14e-06
341	Bacteria	Proteobacteria	Betaproteobacteria	Neisseriales	Neisseriaceae	Simonsiella	Simonsiella muelleri	3.24e-06	0	1.21e-05	1.79e-06	1.13e-06	0
342	Bacteria	Chloroflexi	Chloroflexia	Herpetosiphonales	Herpetosiphonaceae	Herpetosiphon	Herpetosiphon aurantiacus	1.62e-06	0	0	0	1.13e-06	0
343	Bacteria	Proteobacteria	Epsilonproteobacteria	Campylobacterales	Campylobacteraceae	Campylobacter	Campylobacter sp. RM8964	0	3.61e-06	0.00040832	1.26e-05	0	3.05e-06
344	Bacteria	Proteobacteria	Alphaproteobacteria	Rhizobiales	Rhodobiaceae	Candidatus Phaeomarinobacter	Candidatus Phaeomarinobacter ectocarpi	1.62e-06	2.17e-05	4.04e-06	1.79e-06	0	4.06e-06
345	Bacteria	Firmicutes	Clostridia	Clostridiales	Unknown	Flavonifractor	Flavonifractor plautii	0.199822	0.490545	0.0347921	0.0852876	0.00831225	0.100167
346	Bacteria	Proteobacteria	Betaproteobacteria	Burkholderiales	Oxalobacteraceae	Noviherbaspirillum	Noviherbaspirillum denitrificans	2.91e-05	0	8.09e-06	2.33e-05	1.47e-05	3.86e-05
347	Bacteria	Bacteroidetes	Cytophagia	Cytophagales	Cyclobacteriaceae	Cyclobacterium	Cyclobacterium amurskyense	8.09e-06	3.61e-06	8.09e-06	7.17e-06	4.52e-06	6.09e-06
348	Bacteria	Proteobacteria	Gammaproteobacteria	Aeromonadales	Succinivibrionaceae	Anaerobiospirillum	Anaerobiospirillum succiniciproducens	0.00027523	7.23e-05	0.00652908	0.000347937	0.00225453	5.08e-06
349	Bacteria	Actinobacteria	Actinobacteria	Actinomycetales	Actinomycetaceae	Actinomyces	Actinomyces glycerinitolerans	3.89e-05	8.31e-05	6.06e-05	4.13e-05	5.66e-06	4.67e-05
350	Bacteria	Proteobacteria	Gammaproteobacteria	Oceanospirillales	Halomonadaceae	Salinicola	Salinicola socius	3.24e-06	7.23e-06	4.04e-06	5.38e-06	1.13e-06	6.09e-06
351	Bacteria	Firmicutes	Bacilli	Bacillales	Paenibacillaceae	Paenibacillus	Paenibacillus taiwanensis	3.24e-06	0	0	1.79e-06	0	2.03e-06
352	Bacteria	Proteobacteria	Gammaproteobacteria	Enterobacterales	Enterobacteriaceae	Enterobacter	Enterobacter cancerogenus	1.3e-05	0	3.64e-05	0.000548808	0.00024887	5.08e-06
353	Bacteria	Cyanobacteria	Unknown	Nostocales	Nostocaceae	Nostoc	Nostoc sp. CENA543	1.62e-06	0	0	0	0	0
354	Bacteria	Firmicutes	Bacilli	Bacillales	Paenibacillaceae	Paenibacillus	Paenibacillus riograndensis	2.27e-05	1.45e-05	2.02e-05	2.51e-05	6.79e-06	1.42e-05
355	Bacteria	Cyanobacteria	Unknown	Oscillatoriales	Oscillatoriaceae	Limnoraphis	Limnoraphis robusta	0	0	0	0	0	1.02e-06
356	Bacteria	Proteobacteria	Gammaproteobacteria	Enterobacterales	Enterobacteriaceae	Leclercia	Leclercia adecarboxylata	9.71e-06	1.08e-05	3.23e-05	3.23e-05	0.000233033	6.9e-05
357	Bacteria	Actinobacteria	Actinobacteria	Frankiales	Frankiaceae	Frankia	Frankia discariae	1.13e-05	3.61e-06	4.04e-06	1.26e-05	0	1.02e-06
358	Bacteria	Firmicutes	Bacilli	Bacillales	Bacillaceae	Virgibacillus	Virgibacillus sp. LM2416	3.24e-06	3.61e-06	4.04e-06	1.79e-06	3.39e-06	0
359	Bacteria	Proteobacteria	Gammaproteobacteria	Enterobacterales	Yersiniaceae	Serratia	Serratia sp. SCBI	1.62e-06	3.61e-06	4.04e-06	7.17e-06	0.000242082	5.08e-06
360	Bacteria	Proteobacteria	Alphaproteobacteria	Rhodobacterales	Rhodobacteraceae	Loktanella	Loktanella sediminum	0	3.61e-06	0	1.79e-06	0	1.02e-06
361	Bacteria	Bacteroidetes	Bacteroidia	Marinilabiliales	Prolixibacteraceae	Tangfeifania	Tangfeifania diversioriginum	9.88e-05	5.78e-05	0.000149583	8.97e-05	3.73e-05	5.18e-05
362	Bacteria	Actinobacteria	Actinobacteria	Bifidobacteriales	Bifidobacteriaceae	Bifidobacterium	Bifidobacterium dentium	0.0001619	0.00026385	7.68e-05	0.000955929	3.39e-06	2.54e-05
363	Bacteria	Actinobacteria	Actinobacteria	Actinomycetales	Actinomycetaceae	Actinomyces	Actinomyces oris	1.62e-05	3.61e-05	1.62e-05	3.23e-05	4.52e-06	9.14e-06
364	Bacteria	Proteobacteria	Alphaproteobacteria	Rhizobiales	Bartonellaceae	Bartonella	Bartonella birtlesii	0	0	0	1.79e-06	0	5.08e-06
365	Bacteria	Proteobacteria	Gammaproteobacteria	Chromatiales	Chromatiaceae	Rheinheimera	Rheinheimera sp. F8	0	0	0	1.79e-06	0	5.08e-06
366	Bacteria	Firmicutes	Negativicutes	Selenomonadales	Selenomonadaceae	Selenomonas	Selenomonas sp. oral taxon 126	0.000100378	0.00014819	0.00036385	0.00015962	7.92e-06	6.5e-05
367	Bacteria	Proteobacteria	Alphaproteobacteria	Rhodospirillales	Rhodospirillaceae	Thalassospira	Thalassospira australica	1.62e-06	3.61e-06	4.04e-06	1.79e-06	0	6.09e-06
368	Bacteria	Proteobacteria	Gammaproteobacteria	Pseudomonadales	Pseudomonadaceae	Pseudomonas	Pseudomonas sp. WCS374	0	7.23e-06	4.04e-06	8.07e-05	5.66e-06	0
369	Bacteria	Spirochaetes	Spirochaetia	Spirochaetales	Spirochaetaceae	Treponema	Treponema pallidum	3.24e-06	0	6.47e-05	8.97e-06	0	1.42e-05
370	Bacteria	Bacteroidetes	Cytophagia	Cytophagales	Amoebophilaceae	Candidatus Cardinium	Cardinium endosymbiont of Encarsia pergandiella	3.24e-06	1.45e-05	2.02e-05	1.79e-06	2.26e-06	4.06e-06
371	Bacteria	Proteobacteria	Gammaproteobacteria	Oceanospirillales	Alcanivoracaceae	Alcanivorax	Alcanivorax dieselolei	1.62e-05	1.45e-05	2.83e-05	7.17e-06	0	1.42e-05
372	Bacteria	Proteobacteria	Gammaproteobacteria	Pasteurellales	Pasteurellaceae	Haemophilus	Haemophilus sputorum	8.09e-06	7.23e-06	0.000169797	0.000277991	0.000332581	1.12e-05
373	Bacteria	Actinobacteria	Actinobacteria	Micrococcales	Micrococcaceae	Arthrobacter	Arthrobacter luteolus	1.62e-06	2.53e-05	4.04e-06	4.3e-05	0	6.09e-06
374	Bacteria	Verrucomicrobia	Opitutae	Opitutales	Opitutaceae	Lacunisphaera	Lacunisphaera limnophila	5.83e-05	6.51e-05	0.000109155	0.000197284	0	5.69e-05
375	Bacteria	Firmicutes	Bacilli	Lactobacillales	Lactobacillaceae	Lactobacillus	Lactobacillus saniviri	1.62e-06	1.45e-05	4.04e-06	1.79e-06	5.66e-06	3.05e-06
376	Bacteria	Firmicutes	Bacilli	Lactobacillales	Lactobacillaceae	Lactobacillus	Lactobacillus fuchuensis	1.62e-06	0	8.09e-06	0	3.62e-05	1.02e-05
377	Bacteria	Bacteroidetes	Flavobacteriia	Flavobacteriales	Flavobacteriaceae	Capnocytophaga	Capnocytophaga cynodegmi	1.62e-05	1.45e-05	2.43e-05	1.61e-05	3.62e-05	1.02e-05
378	Bacteria	Actinobacteria	Actinobacteria	Micromonosporales	Micromonosporaceae	Actinoplanes	Actinoplanes philippinensis	1.3e-05	7.23e-06	4.04e-06	3.05e-05	0	5.08e-06
379	Bacteria	Actinobacteria	Actinobacteria	Corynebacteriales	Mycobacteriaceae	Mycobacterium	Mycobacterium tusciae	6.48e-06	7.23e-06	1.62e-05	1.43e-05	1.24e-05	0
380	Bacteria	Proteobacteria	Gammaproteobacteria	Oceanospirillales	Halomonadaceae	Halotalea	Halotalea alkalilenta	0	7.23e-06	0	8.97e-06	0	2.03e-06
381	Bacteria	Chlamydiae	Chlamydiia	Parachlamydiales	Criblamydiaceae	Criblamydia	Criblamydia sequanensis	4.86e-06	3.61e-06	4.04e-06	0	0	0
382	Bacteria	Firmicutes	Bacilli	Bacillales	Bacillaceae	Bacillus	Bacillus sonorensis	0	3.61e-06	8.09e-06	3.59e-06	0	1.52e-05
383	Bacteria	Proteobacteria	Gammaproteobacteria	Oceanospirillales	Oceanospirillaceae	Marinobacterium	Marinobacterium rhizophilum	9.71e-06	0	0	1.08e-05	0	7.11e-06
384	Bacteria	Proteobacteria	Gammaproteobacteria	Thiotrichales	Thiotrichaceae	Thiothrix	Thiothrix nivea	9.71e-06	0	1.21e-05	8.97e-06	2.26e-06	5.08e-06
385	Bacteria	Firmicutes	Clostridia	Clostridiales	Eubacteriaceae	Eubacterium	Eubacterium limosum	0.00429682	0.00594567	0.00293506	0.00267947	0.001681	0.000393963
386	Bacteria	Bacteroidetes	Flavobacteriia	Flavobacteriales	Flavobacteriaceae	Flavobacterium	Flavobacterium terrigena	8.09e-06	0	1.21e-05	1.26e-05	1.47e-05	1.02e-06
387	Bacteria	Deinococcus-Thermus	Deinococci	Deinococcales	Deinococcaceae	Deinococcus	Deinococcus radiodurans	6.48e-06	1.45e-05	2.43e-05	1.26e-05	1.13e-06	1.52e-05
388	Bacteria	Proteobacteria	Alphaproteobacteria	Rhodobacterales	Rhodobacteraceae	Loktanella	Loktanella salsilacus	1.62e-06	0	0	0	7.92e-06	5.08e-06
389	Bacteria	Actinobacteria	Actinobacteria	Pseudonocardiales	Pseudonocardiaceae	Pseudonocardia	Pseudonocardia spinosispora	1.62e-05	0	0	1.79e-06	3.39e-06	9.14e-06
390	Bacteria	Firmicutes	Clostridia	Clostridiales	Ruminococcaceae	Ruminiclostridium	[Eubacterium] siraeum	0.0235467	0.0416703	0.0485901	0.0342323	0.00182919	0.00356192
391	Bacteria	Bacteroidetes	Cytophagia	Cytophagales	Hymenobacteraceae	Hymenobacter	Hymenobacter psychrophilus	0.000163519	7.95e-05	0.000234481	0.000245708	5.66e-06	8.02e-05
392	Bacteria	Firmicutes	Bacilli	Lactobacillales	Leuconostocaceae	Weissella	Weissella kandleri	1.62e-06	0	0	0	0	2.03e-06
393	Bacteria	Firmicutes	Bacilli	Bacillales	Bacillaceae	Bacillus	Bacillus coahuilensis	1.62e-06	1.08e-05	4.45e-05	0	0	1.73e-05
394	Bacteria	Firmicutes	Bacilli	Bacillales	Planococcaceae	Kurthia	Kurthia senegalensis	3.24e-06	2.17e-05	2.02e-05	8.97e-06	0	0
395	Bacteria	Tenericutes	Mollicutes	Entomoplasmatales	Spiroplasmataceae	Spiroplasma	Spiroplasma citri	6.48e-06	2.17e-05	4.04e-06	1.79e-06	0	2.03e-06
396	Bacteria	Proteobacteria	Betaproteobacteria	Burkholderiales	Burkholderiaceae	Burkholderia	Burkholderia cenocepacia	9.71e-05	5.06e-05	6.47e-05	3.23e-05	3.62e-05	1.83e-05
397	Bacteria	Proteobacteria	Betaproteobacteria	Burkholderiales	Sutterellaceae	Sutterella	Sutterella parvirubra	0.0116519	0.000516857	0.00178287	0.000184729	0.000966067	1.42e-05
398	Bacteria	Proteobacteria	Gammaproteobacteria	Pasteurellales	Pasteurellaceae	Aggregatibacter	Aggregatibacter aphrophilus	0	0	6.87e-05	1.08e-05	2.26e-06	3.05e-06
399	Bacteria	Actinobacteria	Actinobacteria	Catenulisporales	Catenulisporaceae	Catenulispora	Catenulispora acidiphila	4.86e-06	1.81e-05	4.04e-06	1.61e-05	0	1.52e-05
400	Bacteria	Proteobacteria	Gammaproteobacteria	Pseudomonadales	Moraxellaceae	Acinetobacter	Acinetobacter schindleri	1.13e-05	0.00035421	0	0.000390981	7.92e-06	1.02e-06
401	Bacteria	Proteobacteria	Alphaproteobacteria	Rhizobiales	Rhizobiaceae	Rhizobium	Rhizobium sp. N113	0	0	0	3.59e-06	2.26e-06	0
402	Bacteria	Spirochaetes	Spirochaetia	Unknown	Leptospiraceae	Leptospira	Leptospira interrogans	7.77e-05	3.25e-05	2.43e-05	7.17e-05	3.39e-06	2.03e-06
403	Bacteria	Proteobacteria	Gammaproteobacteria	Enterobacterales	Enterobacteriaceae	Unknown	Enterobacteriaceae bacterium ENNIH2	1.62e-06	1.45e-05	0.000282994	0.000184729	0.000291856	2.94e-05
404	Bacteria	Firmicutes	Clostridia	Clostridiales	Eubacteriaceae	Eubacterium	Eubacterium pyruvativorans	0.000333514	0.000574687	0.00126943	0.00146707	3.51e-05	0.000258919
405	Bacteria	Actinobacteria	Actinobacteria	Unknown	Unknown	Unknown	marine actinobacterium PHSC20C1	4.86e-06	0	8.09e-06	0	1.24e-05	2.03e-06
406	Bacteria	Firmicutes	Bacilli	Bacillales	Planococcaceae	Planomicrobium	Planomicrobium glaciei	0	3.61e-06	1.62e-05	1.08e-05	0	0
407	Bacteria	Proteobacteria	Gammaproteobacteria	Enterobacterales	Morganellaceae	Xenorhabdus	Xenorhabdus nematophila	3.24e-05	3.61e-06	1.21e-05	6.46e-05	0.000161765	0
408	Bacteria	Firmicutes	Bacilli	Bacillales	Bacillaceae	Edaphobacillus	Edaphobacillus lindanitolerans	1.94e-05	3.98e-05	2.02e-05	1.08e-05	1.13e-06	4.06e-05
409	Bacteria	Proteobacteria	Betaproteobacteria	Rhodocyclales	Rhodocyclaceae	Unknown	Rhodocyclaceae bacterium	6.48e-06	2.17e-05	1.62e-05	1.79e-06	1.13e-06	4.06e-06
410	Bacteria	Proteobacteria	Deltaproteobacteria	Desulfobacterales	Desulfobacteraceae	Desulfococcus	Desulfococcus oleovorans	4.7e-05	7.23e-05	3.64e-05	3.23e-05	0	2.94e-05
411	Bacteria	Proteobacteria	Betaproteobacteria	Burkholderiales	Alcaligenaceae	Bordetella	Bordetella genomosp. 6	4.86e-06	1.08e-05	1.21e-05	8.97e-06	0	1.02e-06
412	Bacteria	Proteobacteria	Gammaproteobacteria	Oceanospirillales	Oceanospirillaceae	Oceanospirillum	Oceanospirillum beijerinckii	6.48e-06	3.61e-06	0	3.59e-06	4.52e-06	2.03e-06
413	Bacteria	Proteobacteria	Alphaproteobacteria	Rhodospirillales	Rhodospirillaceae	Magnetospirillum	Magnetospirillum gryphiswaldense	3.24e-06	0	2.43e-05	1.43e-05	0	1.42e-05
414	Bacteria	Chloroflexi	Anaerolineae	Anaerolineales	Anaerolineaceae	Thermanaerothrix	Thermanaerothrix daxensis	0	0	0	1.79e-06	1.13e-06	2.03e-06
415	Bacteria	Firmicutes	Bacilli	Bacillales	Thermoactinomycetaceae	Kroppenstedtia	Kroppenstedtia eburnea	1.78e-05	1.45e-05	4.04e-06	1.08e-05	1.36e-05	1.62e-05
416	Bacteria	Proteobacteria	Gammaproteobacteria	Pseudomonadales	Pseudomonadaceae	Pseudomonas	Pseudomonas veronii	3.24e-06	3.61e-06	0	0.00163566	7.92e-06	2.03e-06
417	Bacteria	Proteobacteria	Alphaproteobacteria	Rhodobacterales	Rhodobacteraceae	Leisingera	Leisingera daeponensis	1.3e-05	2.53e-05	4.04e-06	1.79e-05	0	3.05e-06
418	Bacteria	Actinobacteria	Actinobacteria	Micrococcales	Cellulomonadaceae	Cellulomonas	Cellulomonas cellasea	1.62e-06	0	4.04e-06	5.38e-06	7.92e-06	0
419	Bacteria	Tenericutes	Mollicutes	Acholeplasmatales	Acholeplasmataceae	Candidatus Phytoplasma	Candidatus Phytoplasma mali	2.1e-05	2.53e-05	2.43e-05	2.69e-05	3.39e-06	1.02e-06
420	Bacteria	Tenericutes	Mollicutes	Mycoplasmatales	Mycoplasmataceae	Mycoplasma	Mycoplasma genitalium	1.13e-05	0	0	1.79e-06	0	2.03e-06
421	Bacteria	Proteobacteria	Alphaproteobacteria	Unknown	Unknown	Candidatus Puniceispirillum	Candidatus Puniceispirillum marinum	3.24e-06	1.45e-05	0	0	0	0
422	Bacteria	Firmicutes	Bacilli	Bacillales	Paenibacillaceae	Paenibacillus	Paenibacillus ihumii	1.13e-05	2.53e-05	3.23e-05	1.43e-05	3.39e-06	1.52e-05
423	Bacteria	Proteobacteria	Gammaproteobacteria	Chromatiales	Ectothiorhodospiraceae	Halorhodospira	Halorhodospira halophila	1.13e-05	1.45e-05	0	1.26e-05	0	5.08e-06
424	Bacteria	Proteobacteria	Gammaproteobacteria	Alteromonadales	Pseudoalteromonadaceae	Pseudoalteromonas	Pseudoalteromonas marina	1.62e-06	0	0	0	1.36e-05	0
425	Bacteria	Firmicutes	Clostridia	Clostridiales	Clostridiaceae	Clostridium	Clostridium acidisoli	4.53e-05	9.04e-05	4.85e-05	1.79e-05	3.96e-05	1.42e-05
426	Bacteria	Actinobacteria	Actinobacteria	Micrococcales	Dermatophilaceae	Austwickia	Austwickia chelonae	1.46e-05	7.23e-06	0	3.05e-05	0	1.12e-05
427	Bacteria	Armatimonadetes	Unknown	Unknown	Unknown	Unknown	Armatimonadetes bacterium Uphvl-Ar2	3.24e-06	7.23e-06	0	1.79e-05	4.52e-06	5.08e-06
428	Bacteria	Firmicutes	Bacilli	Lactobacillales	Carnobacteriaceae	Alloiococcus	Alloiococcus otitis	0	3.61e-06	0	1.79e-06	0	2.03e-06
429	Bacteria	Proteobacteria	Gammaproteobacteria	Methylococcales	Methylococcaceae	Methylobacter	Methylobacter tundripaludum	0	3.61e-06	0	7.17e-06	0	1.02e-06
430	Bacteria	Chlorobi	Chlorobia	Chlorobiales	Chlorobiaceae	Chloroherpeton	Chloroherpeton thalassium	4.86e-06	3.61e-06	8.09e-06	1.08e-05	0	1.22e-05
431	Bacteria	Proteobacteria	Gammaproteobacteria	Pseudomonadales	Moraxellaceae	Moraxella	Moraxella osloensis	2.91e-05	9.04e-05	4.04e-05	0.000105816	0.000102942	4.06e-05
432	Bacteria	Firmicutes	Bacilli	Lactobacillales	Lactobacillaceae	Lactobacillus	Lactobacillus gigeriorum	0.000168376	0.000249393	0.000622588	0.000561362	0	0.000365533
433	Bacteria	Proteobacteria	Betaproteobacteria	Burkholderiales	Oxalobacteraceae	Janthinobacterium	Janthinobacterium agaricidamnosum	8.09e-06	7.23e-06	2.02e-05	3.05e-05	3.39e-06	1.32e-05
434	Bacteria	Proteobacteria	Gammaproteobacteria	Xanthomonadales	Xanthomonadaceae	Lysobacter	Lysobacter spongiicola	3.24e-06	1.81e-05	0	7.17e-06	0	9.14e-06
435	Bacteria	Proteobacteria	Gammaproteobacteria	Pseudomonadales	Pseudomonadaceae	Pseudomonas	Pseudomonas sp. HLS-6	0	0	8.09e-06	0.000206251	1.7e-05	1.02e-06
436	Bacteria	Actinobacteria	Actinobacteria	Micrococcales	Microbacteriaceae	Herbiconiux	Herbiconiux ginsengi	2.59e-05	1.45e-05	1.21e-05	1.79e-05	3.51e-05	1.02e-06
437	Bacteria	Thermodesulfobacteria	Thermodesulfobacteria	Thermodesulfobacteriales	Thermodesulfobacteriaceae	Thermodesulfobacterium	Thermodesulfobacterium hveragerdense	0	0	0	0	1.13e-06	0
438	Bacteria	Proteobacteria	Gammaproteobacteria	Pseudomonadales	Pseudomonadaceae	Pseudomonas	Pseudomonas chlororaphis	1.78e-05	4.7e-05	2.43e-05	0.00151191	0.000143666	1.83e-05
439	Bacteria	Firmicutes	Clostridia	Clostridiales	Ruminococcaceae	Ruminiclostridium	[Clostridium] sporosphaeroides	0.00311981	0.00762274	0.00221948	0.00342377	0.000109729	0.00138598
440	Bacteria	Proteobacteria	Alphaproteobacteria	Rhodobacterales	Rhodobacteraceae	Litoreibacter	Litoreibacter janthinus	0	7.23e-06	0	0	1.13e-06	2.03e-06
441	Bacteria	Bacteroidetes	Sphingobacteriia	Sphingobacteriales	Sphingobacteriaceae	Pseudopedobacter	Pseudopedobacter saltans	2.1e-05	1.81e-05	2.83e-05	3.95e-05	2.04e-05	2.74e-05
442	Bacteria	Proteobacteria	Gammaproteobacteria	Cellvibrionales	Halieaceae	Congregibacter	Congregibacter litoralis	8.09e-06	0	1.21e-05	3.59e-06	3.39e-06	2.03e-06
443	Bacteria	Firmicutes	Clostridia	Clostridiales	Peptococcaceae	Desulfitobacterium	Desulfitobacterium hafniense	9.55e-05	0.000166262	3.23e-05	3.95e-05	1.24e-05	0.000108644
444	Bacteria	Proteobacteria	Alphaproteobacteria	Rhizobiales	Brucellaceae	Ochrobactrum	Ochrobactrum pseudogrignonense	0	7.23e-06	2.43e-05	8.97e-06	5.66e-06	0
445	Bacteria	Proteobacteria	Epsilonproteobacteria	Campylobacterales	Campylobacteraceae	Sulfurospirillum	Sulfurospirillum barnesii	0	0	2.83e-05	0	0	1.02e-06
446	Bacteria	Actinobacteria	Actinobacteria	Corynebacteriales	Mycobacteriaceae	Mycobacterium	Mycobacterium komanii	3.24e-06	3.61e-06	4.04e-06	7.17e-06	1.36e-05	0
447	Bacteria	Bacteroidetes	Flavobacteriia	Flavobacteriales	Flavobacteriaceae	Leeuwenhoekiella	Leeuwenhoekiella blandensis	1.46e-05	0	0	2.33e-05	2.26e-06	9.14e-06
448	Bacteria	Firmicutes	Clostridia	Clostridiales	Unknown	Neofamilia	Neofamilia massiliensis	2.75e-05	1.81e-05	2.43e-05	3.95e-05	1.47e-05	9.14e-06
449	Bacteria	Proteobacteria	Gammaproteobacteria	Pseudomonadales	Pseudomonadaceae	Pseudomonas	Pseudomonas sabulinigri	3.24e-06	7.23e-06	0	1.61e-05	1.13e-06	1.02e-06
450	Bacteria	Proteobacteria	Betaproteobacteria	Neisseriales	Neisseriaceae	Alysiella	Alysiella crassa	4.86e-06	3.61e-06	8.09e-06	1.79e-06	2.26e-06	1.02e-06
451	Bacteria	Proteobacteria	Gammaproteobacteria	Pseudomonadales	Pseudomonadaceae	Pseudomonas	Pseudomonas azotifigens	1.94e-05	1.45e-05	8.09e-06	0.000193697	1.13e-06	6.09e-06
452	Bacteria	Cyanobacteria	Unknown	Chroococcidiopsidales	Chroococcidiopsidaceae	Aliterella	Aliterella atlantica	1.62e-06	2.17e-05	3.23e-05	5.38e-06	0	5.08e-06
453	Bacteria	Cyanobacteria	Unknown	Nostocales	Aphanizomenonaceae	Dolichospermum	Dolichospermum circinale	0	0	0	0	0	2.03e-06
454	Bacteria	Firmicutes	Negativicutes	Veillonellales	Veillonellaceae	Veillonella	Veillonella magna	0.00308258	3.25e-05	0.000125326	3.23e-05	1.36e-05	8.12e-06
455	Bacteria	Bacteroidetes	Flavobacteriia	Flavobacteriales	Flavobacteriaceae	Croceitalea	Croceitalea dokdonensis	1.62e-06	0	8.09e-06	1.79e-06	9.05e-06	0
456	Bacteria	Proteobacteria	Alphaproteobacteria	Rhizobiales	Methylocystaceae	Pleomorphomonas	uncultured Pleomorphomonas sp.	6.8e-05	6.51e-05	6.06e-05	6.99e-05	6.11e-05	5.79e-05
457	Bacteria	Proteobacteria	Gammaproteobacteria	Methylococcales	Methylococcaceae	Methyloglobulus	Methyloglobulus morosus	0	0	2.43e-05	5.38e-05	1.13e-06	2.64e-05
458	Bacteria	Bacteroidetes	Bacteroidia	Bacteroidales	Prevotellaceae	Prevotella	Prevotella amnii	0.00112682	0.000209634	0.00498474	0.00111196	0.000366517	7.62e-05
459	Bacteria	Actinobacteria	Actinobacteria	Pseudonocardiales	Pseudonocardiaceae	Amycolatopsis	Amycolatopsis japonica	3.24e-06	1.08e-05	2.02e-05	1.79e-06	0	1.02e-06
460	Bacteria	Tenericutes	Mollicutes	Mycoplasmatales	Mycoplasmataceae	Mycoplasma	Candidatus Mycoplasma haemolamae	1.62e-06	0	0	0	0	0
461	Bacteria	Firmicutes	Bacilli	Bacillales	Bacillaceae	Bacillus	Bacillus anthracis	5.99e-05	7.59e-05	0.000153626	6.46e-05	2.83e-05	7.92e-05
462	Bacteria	Proteobacteria	Epsilonproteobacteria	Campylobacterales	Campylobacteraceae	Campylobacter	Campylobacter coli	0.00263411	0.0214984	0.000719614	1.79e-05	0	2.03e-05
463	Bacteria	Proteobacteria	Gammaproteobacteria	Vibrionales	Vibrionaceae	Vibrio	Vibrio antiquarius	1.62e-06	0	0	0	5.66e-06	1.02e-06
464	Bacteria	Firmicutes	Bacilli	Lactobacillales	Lactobacillaceae	Lactobacillus	Lactobacillus delbrueckii	0.000315705	0.000234935	0.00543754	0.0117599	2.6e-05	8.43e-05
465	Bacteria	Firmicutes	Bacilli	Bacillales	Paenibacillaceae	Paenibacillus	Paenibacillus sp. IHB B 3084	4.86e-06	1.08e-05	8.09e-06	1.97e-05	0	2.03e-06
466	Bacteria	Proteobacteria	Gammaproteobacteria	Methylococcales	Methylococcaceae	Methylobacter	Methylobacter luteus	1.62e-06	0	4.04e-06	1.79e-06	0	1.02e-06
467	Bacteria	Actinobacteria	Actinobacteria	Pseudonocardiales	Pseudonocardiaceae	Yuhushiella	Yuhushiella deserti	4.86e-06	3.61e-06	3.23e-05	2.33e-05	3.39e-06	8.12e-06
468	Bacteria	Firmicutes	Tissierellia	Tissierellales	Tissierellaceae	Tissierella	Tissierella praeacuta	2.1e-05	1.81e-05	4.45e-05	1.08e-05	2.49e-05	6.09e-06
469	Bacteria	Firmicutes	Bacilli	Bacillales	Paenibacillaceae	Paenibacillus	Paenibacillus ginsengihumi	2.27e-05	2.53e-05	6.06e-05	4.13e-05	1.13e-06	1.22e-05
470	Bacteria	Firmicutes	Bacilli	Lactobacillales	Lactobacillaceae	Lactobacillus	Lactobacillus rogosae	0.0003238	0.000737335	0.00441471	0.00513476	0.000292988	0.0011565
471	Bacteria	Cyanobacteria	Unknown	Nostocales	Nostocaceae	Nostoc	Nostoc piscinale	0	0	0	0	4.52e-06	1.02e-06
472	Bacteria	Actinobacteria	Acidimicrobiia	Acidimicrobiales	Acidimicrobiaceae	Acidithrix	Acidithrix ferrooxidans	0	0	4.04e-06	0	0	0
473	Bacteria	Proteobacteria	Alphaproteobacteria	Rhodobacterales	Rhodobacteraceae	Oceanibulbus	Oceanibulbus indolifex	0	0	0	1.79e-06	0	0
474	Bacteria	Firmicutes	Bacilli	Bacillales	Staphylococcaceae	Staphylococcus	Staphylococcus lugdunensis	1.78e-05	2.53e-05	2.02e-05	1.79e-06	2.26e-05	9.14e-06
475	Bacteria	Proteobacteria	Alphaproteobacteria	Sphingomonadales	Sphingomonadaceae	Sphingobium	Sphingobium sp. MI1205	0	1.81e-05	0	3.59e-06	0	1.02e-06
476	Bacteria	Proteobacteria	Gammaproteobacteria	Pseudomonadales	Pseudomonadaceae	Pseudomonas	Pseudomonas sp. GR 6-02	4.86e-06	0	0	0.000261849	2.15e-05	0
477	Bacteria	Actinobacteria	Actinobacteria	Corynebacteriales	Gordoniaceae	Gordonia	Gordonia westfalica	6.48e-06	3.61e-06	8.09e-06	3.59e-06	4.52e-06	1.62e-05
478	Bacteria	Bacteroidetes	Cytophagia	Cytophagales	Hymenobacteraceae	Hymenobacter	Hymenobacter norwichensis	5.99e-05	2.17e-05	0.000105112	0.000105816	2.26e-06	3.25e-05
479	Bacteria	Proteobacteria	Alphaproteobacteria	Rhizobiales	Rhodobiaceae	Parvibaculum	Parvibaculum lavamentivorans	2.27e-05	3.61e-06	8.09e-06	5.38e-06	0	7.11e-06
480	Bacteria	Proteobacteria	Epsilonproteobacteria	Campylobacterales	Helicobacteraceae	Helicobacter	Helicobacter pullorum	0.00766758	0.484013	0.00014554	5.38e-06	1.92e-05	0.000713804
481	Bacteria	Cyanobacteria	Unknown	Synechococcales	Synechococcaceae	Synechococcus	Synechococcus lividus	0	0	0	1.79e-06	0	1.02e-06
482	Bacteria	Proteobacteria	Gammaproteobacteria	Pseudomonadales	Pseudomonadaceae	Pseudomonas	Pseudomonas sp. StFLB209	3.24e-06	1.08e-05	4.04e-06	0.00011837	1.24e-05	2.03e-06
483	Bacteria	Proteobacteria	Gammaproteobacteria	Pseudomonadales	Pseudomonadaceae	Pseudomonas	Pseudomonas sp. 02C 26	1.62e-06	3.61e-06	0	0.000177555	4.52e-06	0
484	Bacteria	Proteobacteria	Betaproteobacteria	Unknown	Unknown	Kinetoplastibacterium	Kinetoplastibacterium blastocrithidii	0	0	0	1.79e-06	0	1.02e-06
485	Bacteria	Bacteroidetes	Flavobacteriia	Flavobacteriales	Flavobacteriaceae	Flavobacterium	Flavobacterium degerlachei	1.62e-06	0	1.21e-05	3.59e-06	0	0
486	Bacteria	Proteobacteria	Gammaproteobacteria	Enterobacterales	Enterobacteriaceae	Cronobacter	Cronobacter malonaticus	4.86e-06	1.45e-05	0.000190011	0.000299513	0.000133485	4.37e-05
487	Bacteria	Actinobacteria	Actinobacteria	Geodermatophilales	Geodermatophilaceae	Geodermatophilus	Geodermatophilus taihuensis	4.86e-06	0	8.09e-06	7.17e-06	1.13e-06	3.05e-06
488	Bacteria	Actinobacteria	Rubrobacteria	Rubrobacterales	Rubrobacteraceae	Rubrobacter	Rubrobacter aplysinae	3.24e-05	1.81e-05	2.83e-05	1.43e-05	9.05e-06	5.08e-06
489	Bacteria	Proteobacteria	Gammaproteobacteria	Alteromonadales	Moritellaceae	Moritella	Moritella dasanensis	0	0	0	0	3.39e-06	0
490	Bacteria	Bacteroidetes	Sphingobacteriia	Sphingobacteriales	Sphingobacteriaceae	Mucilaginibacter	Mucilaginibacter gotjawali	2.75e-05	3.61e-06	7.28e-05	2.51e-05	2.6e-05	1.52e-05
491	Bacteria	Proteobacteria	Betaproteobacteria	Burkholderiales	Comamonadaceae	Verminephrobacter	Verminephrobacter eiseniae	9.71e-06	7.23e-06	4.04e-06	3.41e-05	2.26e-06	8.12e-06
492	Bacteria	Bacteroidetes	Cytophagia	Cytophagales	Cytophagaceae	Spirosoma	Spirosoma luteum	1.13e-05	1.08e-05	2.83e-05	1.79e-05	1.13e-06	7.11e-06
493	Bacteria	Actinobacteria	Actinobacteria	Streptomycetales	Streptomycetaceae	Streptomyces	Streptomyces sp. M56	0	7.23e-06	8.09e-06	7.17e-06	0	2.03e-06
494	Bacteria	Actinobacteria	Actinobacteria	Corynebacteriales	Mycobacteriaceae	Mycobacterium	Mycobacterium holsaticum	0	3.61e-06	1.62e-05	7.17e-06	1.13e-05	1.02e-06
495	Bacteria	Proteobacteria	Gammaproteobacteria	Alteromonadales	Alteromonadaceae	Aestuariibacter	Aestuariibacter aggregatus	3.24e-06	7.23e-06	0	0	4.52e-06	0
496	Bacteria	Proteobacteria	Alphaproteobacteria	Sphingomonadales	Sphingomonadaceae	Sphingopyxis	Sphingopyxis granuli	3.24e-06	2.89e-05	1.21e-05	8.97e-06	5.66e-06	4.06e-06
497	Bacteria	Firmicutes	Bacilli	Bacillales	Bacillaceae	Lentibacillus	Lentibacillus jeotgali	8.09e-06	0	0	0	0	2.03e-06
498	Bacteria	Tenericutes	Mollicutes	Mycoplasmatales	Mycoplasmataceae	Mycoplasma	Mycoplasma arginini	9.71e-06	7.23e-06	4.04e-06	1.79e-06	1.13e-06	8.12e-06
499	Bacteria	Proteobacteria	Gammaproteobacteria	Oceanospirillales	Halomonadaceae	Halomonas	Halomonas aestuarii	1.13e-05	2.17e-05	1.62e-05	1.79e-05	3.39e-06	1.02e-05
500	Bacteria	Deinococcus-Thermus	Deinococci	Thermales	Thermaceae	Meiothermus	Meiothermus ruber	1.62e-05	2.17e-05	4.04e-06	1.61e-05	5.66e-06	1.42e-05
501	Bacteria	Proteobacteria	Alphaproteobacteria	Rhizobiales	Bradyrhizobiaceae	Bradyrhizobium	Bradyrhizobium sp. CCGE-LA001	1.78e-05	1.45e-05	2.43e-05	0.000114783	1.58e-05	2.03e-06
502	Bacteria	Bacteroidetes	Bacteroidia	Bacteroidales	Bacteroidaceae	Bacteroides	Bacteroides caecimuris	0.104958	0.0767045	0.0112591	0.0184586	0.0236313	0.00732995
503	Bacteria	Firmicutes	Clostridia	Clostridiales	Peptococcaceae	Pelotomaculum	Pelotomaculum thermopropionicum	3.24e-05	7.95e-05	2.83e-05	4.13e-05	2.26e-06	4.77e-05
504	Bacteria	Tenericutes	Mollicutes	Mycoplasmatales	Mycoplasmataceae	Mycoplasma	Mycoplasma hominis	1.3e-05	1.45e-05	1.21e-05	1.79e-06	3.39e-06	1.02e-06
505	Bacteria	Actinobacteria	Actinobacteria	Streptomycetales	Streptomycetaceae	Streptomyces	Streptomyces varsoviensis	3.24e-06	3.61e-06	1.21e-05	5.38e-06	0	3.05e-06
506	Bacteria	Proteobacteria	Alphaproteobacteria	Rhodobacterales	Rhodobacteraceae	Roseivivax	Roseivivax jejudonensis	3.24e-06	0	4.04e-06	7.17e-06	0	0
507	Bacteria	Firmicutes	Clostridia	Thermoanaerobacterales	Thermoanaerobacteraceae	Thermoanaerobacter	Thermoanaerobacter sp. X514	1.62e-05	2.53e-05	3.23e-05	0	0	0
508	Bacteria	Spirochaetes	Spirochaetia	Spirochaetales	Spirochaetaceae	Treponema	Treponema pedis	3.24e-06	7.23e-06	8.89e-05	7.35e-05	0	2.64e-05
509	Bacteria	Deinococcus-Thermus	Deinococci	Thermales	Thermaceae	Meiothermus	Meiothermus cerbereus	1.62e-06	1.08e-05	2.02e-05	1.79e-06	0	0
510	Bacteria	Firmicutes	Bacilli	Lactobacillales	Streptococcaceae	Streptococcus	Streptococcus equi	7.93e-05	3.25e-05	0.000165754	8.97e-05	7.92e-06	6.09e-06
511	Bacteria	Proteobacteria	Alphaproteobacteria	Rhizobiales	Methylobacteriaceae	Microvirga	Microvirga massiliensis	8.09e-06	3.61e-06	8.09e-06	1.61e-05	0	4.06e-06
512	Bacteria	Proteobacteria	Gammaproteobacteria	Unknown	Unknown	Unknown	Candidatus Baumannia cicadellinicola	0	0	4.04e-06	0	1.13e-06	2.03e-06
513	Bacteria	Firmicutes	Clostridia	Clostridiales	Ruminococcaceae	Ruminococcus	Ruminococcus callidus	0.00126768	0.00153973	0.00924179	0.00643145	0.000142535	0.000644759
514	Bacteria	Bacteroidetes	Bacteroidia	Bacteroidales	Prevotellaceae	Alloprevotella	Alloprevotella rava	0.00301458	0.000534929	0.0219846	0.00702689	0.0046188	0.000513777
515	Bacteria	Cyanobacteria	Unknown	Nostocales	Nostocaceae	Anabaena	Anabaena sp. WA102	0	3.61e-06	0	0	0	1.02e-06
516	Bacteria	Proteobacteria	Betaproteobacteria	Nitrosomonadales	Unknown	Unknown	Methylophilales bacterium MBRSF5	4.86e-06	3.61e-06	0	0	0	1.02e-06
517	Bacteria	Proteobacteria	Gammaproteobacteria	Oceanospirillales	Oceanospirillaceae	Oceanospirillum	Oceanospirillum maris	1.62e-06	0	0	1.79e-06	1.13e-06	2.03e-06
518	Bacteria	Actinobacteria	Actinobacteria	Propionibacteriales	Nocardioidaceae	Kribbella	Kribbella flavida	1.62e-05	1.08e-05	2.02e-05	8.97e-06	0	3.05e-06
519	Bacteria	Actinobacteria	Actinobacteria	Streptomycetales	Streptomycetaceae	Streptomyces	Streptomyces violaceoruber	3.24e-06	3.61e-06	8.09e-06	1.43e-05	0	2.03e-06
520	Bacteria	Actinobacteria	Actinobacteria	Micrococcales	Microbacteriaceae	Pseudoclavibacter	Pseudoclavibacter faecalis	6.48e-06	7.23e-06	1.62e-05	8.97e-06	0	1.02e-06
521	Bacteria	Bacteroidetes	Flavobacteriia	Flavobacteriales	Flavobacteriaceae	Flavobacterium	Flavobacterium soli	1.62e-05	1.81e-05	0	3.23e-05	7.92e-06	3.05e-06
522	Bacteria	Firmicutes	Bacilli	Lactobacillales	Lactobacillaceae	Lactobacillus	Lactobacillus amylolyticus	8.42e-05	0.000133732	0.000396192	0.000740711	1.13e-06	4.98e-05
523	Bacteria	Proteobacteria	Gammaproteobacteria	Chromatiales	Chromatiaceae	Candidatus Nitrosoglobus	Candidatus Nitrosoglobus terrae	0	0	0	5.38e-06	2.26e-06	2.03e-06
524	Bacteria	Actinobacteria	Actinobacteria	Propionibacteriales	Nocardioidaceae	Friedmanniella	Friedmanniella luteola	8.09e-06	1.45e-05	1.21e-05	1.43e-05	2.71e-05	8.12e-06
525	Bacteria	Firmicutes	Bacilli	Bacillales	Planococcaceae	Sporosarcina	Sporosarcina psychrophila	8.09e-06	3.61e-06	3.23e-05	9.86e-05	0	5.08e-06
526	Bacteria	Bacteroidetes	Flavobacteriia	Flavobacteriales	Flavobacteriaceae	Galbibacter	Galbibacter marinus	5.99e-05	3.61e-06	2.83e-05	8.97e-06	0	3.05e-06
527	Bacteria	Firmicutes	Bacilli	Bacillales	Bacillaceae	Bacillus	Bacillus koreensis	1.62e-06	0	1.62e-05	0	0	0
528	Bacteria	Proteobacteria	Gammaproteobacteria	Enterobacterales	Enterobacteriaceae	Unknown	Enterobacteriaceae bacterium ENNIH3	0	1.08e-05	4.45e-05	0.000182936	0.000236426	3.66e-05
529	Bacteria	Deinococcus-Thermus	Deinococci	Deinococcales	Deinococcaceae	Deinococcus	Deinococcus geothermalis	6.48e-06	1.08e-05	1.21e-05	1.26e-05	9.05e-06	3.05e-06
530	Bacteria	Proteobacteria	Gammaproteobacteria	Enterobacterales	Enterobacteriaceae	Unknown	Enterobacteriaceae bacterium ENNIH1	8.09e-06	3.25e-05	0.000194053	0.00126082	0.000369911	3.86e-05
531	Bacteria	Actinobacteria	Actinobacteria	Streptomycetales	Streptomycetaceae	Streptomyces	Streptomyces canus	4.86e-06	0	1.62e-05	7.17e-06	0	9.14e-06
532	Bacteria	Firmicutes	Bacilli	Bacillales	Bacillaceae	Alteribacillus	Alteribacillus persepolensis	0	0	0	0	0	1.52e-05
533	Bacteria	Actinobacteria	Actinobacteria	Streptomycetales	Streptomycetaceae	Streptomyces	Streptomyces sp. MOE7	9.71e-06	7.23e-06	0	7.17e-06	0	4.06e-06
534	Bacteria	Proteobacteria	Gammaproteobacteria	Xanthomonadales	Rhodanobacteraceae	Rhodanobacter	Rhodanobacter glycinis	4.86e-06	3.61e-06	1.21e-05	7.17e-06	1.13e-06	1.02e-06
535	Bacteria	Firmicutes	Bacilli	Bacillales	Bacillaceae	Bacillus	Bacillus oceanisediminis	1.46e-05	7.23e-06	2.43e-05	5.38e-06	1.13e-06	6.09e-06
536	Bacteria	Bacteroidetes	Cytophagia	Cytophagales	Hymenobacteraceae	Pontibacter	Pontibacter chinhatensis	0.000169995	1.45e-05	6.87e-05	9.33e-05	1.7e-05	6.6e-05
537	Bacteria	Proteobacteria	Gammaproteobacteria	Legionellales	Coxiellaceae	Rickettsiella	Rickettsiella grylli	0	0	4.04e-06	6.99e-05	9.05e-06	0
538	Bacteria	Proteobacteria	Alphaproteobacteria	Rhizobiales	Hyphomicrobiaceae	Hyphomicrobium	Hyphomicrobium nitrativorans	4.86e-06	1.08e-05	1.21e-05	8.97e-06	2.26e-06	4.06e-06
539	Bacteria	Proteobacteria	Gammaproteobacteria	Vibrionales	Vibrionaceae	Salinivibrio	Salinivibrio costicola	1.62e-06	0	0	0	0	3.05e-06
540	Bacteria	Actinobacteria	Actinobacteria	Corynebacteriales	Corynebacteriaceae	Corynebacterium	Corynebacterium efficiens	6.48e-06	1.08e-05	4.45e-05	1.79e-05	4.52e-06	4.06e-06
541	Bacteria	Proteobacteria	Gammaproteobacteria	Xanthomonadales	Xanthomonadaceae	Lysobacter	Lysobacter defluvii	1.46e-05	2.89e-05	8.09e-06	3.41e-05	0	1.73e-05
542	Bacteria	Proteobacteria	Gammaproteobacteria	Alteromonadales	Alteromonadaceae	Marinobacter	Marinobacter lutaoensis	1.46e-05	2.17e-05	2.43e-05	1.26e-05	0	6.09e-06
543	Bacteria	Firmicutes	Bacilli	Bacillales	Bacillaceae	Bacillus	Bacillus bataviensis	1.46e-05	7.23e-06	2.43e-05	1.26e-05	5.66e-06	2.03e-06
544	Bacteria	Firmicutes	Bacilli	Lactobacillales	Lactobacillaceae	Lactobacillus	Lactobacillus vaccinostercus	1.3e-05	3.61e-06	3.64e-05	3.59e-06	0	1.12e-05
545	Bacteria	Bacteroidetes	Flavobacteriia	Flavobacteriales	Flavobacteriaceae	Psychroflexus	Psychroflexus torquis	1.94e-05	1.45e-05	1.21e-05	1.43e-05	0	0
546	Bacteria	Actinobacteria	Actinobacteria	Actinomycetales	Actinomycetaceae	Actinomyces	Actinomyces ruminicola	6.31e-05	0.000202406	4.85e-05	6.46e-05	0	5.58e-05
547	Bacteria	Firmicutes	Clostridia	Clostridiales	Ruminococcaceae	Ruminococcus	Ruminococcus bicirculans	0.000594173	0.00172045	0.00903965	0.00842043	9.16e-05	0.000899617
548	Bacteria	Actinobacteria	Acidimicrobiia	Acidimicrobiales	Acidimicrobiaceae	Ferrithrix	Ferrithrix thermotolerans	3.24e-06	0	4.04e-06	1.79e-06	0	0
549	Bacteria	Actinobacteria	Actinobacteria	Micromonosporales	Micromonosporaceae	Actinoplanes	Actinoplanes derwentensis	3.24e-06	3.61e-06	4.04e-06	1.08e-05	3.39e-06	2.03e-06
550	Bacteria	Actinobacteria	Actinobacteria	Corynebacteriales	Mycobacteriaceae	Mycobacterium	Mycobacterium leprae	1.62e-06	3.61e-06	0	1.79e-06	0	0
551	Bacteria	Proteobacteria	Gammaproteobacteria	Methylococcales	Methylococcaceae	Methylovulum	Methylovulum psychrotolerans	1.62e-06	1.45e-05	0	1.43e-05	5.66e-06	2.03e-06
552	Bacteria	Firmicutes	Clostridia	Clostridiales	Lachnospiraceae	Lachnoclostridium	[Clostridium] aerotolerans	0.000137615	0.00035421	0.000497262	0.000407122	0.000285069	0.000666082
553	Bacteria	Proteobacteria	Alphaproteobacteria	Rhizobiales	Methylocystaceae	Methylocystis	Methylocystis parvus	1.62e-05	0	1.21e-05	1.26e-05	2.26e-06	2.03e-06
554	Bacteria	Proteobacteria	Gammaproteobacteria	Enterobacterales	Enterobacteriaceae	Enterobacter	Enterobacter sp. FY-07	1.13e-05	1.08e-05	1.21e-05	1.79e-05	0.000226245	7.11e-06
555	Bacteria	Proteobacteria	Alphaproteobacteria	Sphingomonadales	Sphingomonadaceae	Sphingobium	Sphingobium phenoxybenzoativorans	6.48e-06	1.08e-05	0	8.97e-06	2.26e-06	1.93e-05
556	Bacteria	Proteobacteria	Alphaproteobacteria	Rhodobacterales	Rhodobacteraceae	Ruegeria	Ruegeria lacuscaerulensis	0	3.61e-06	0	7.17e-06	0	1.02e-06
557	Bacteria	Proteobacteria	Alphaproteobacteria	Rhodobacterales	Rhodobacteraceae	Pelagibaca	Pelagibaca abyssi	1.62e-06	1.45e-05	0	8.97e-06	0	2.03e-06
558	Bacteria	Proteobacteria	Alphaproteobacteria	Rhodobacterales	Rhodobacteraceae	Ruegeria	Ruegeria mobilis	4.86e-06	0	4.04e-06	3.59e-06	2.26e-06	0
559	Bacteria	Proteobacteria	Gammaproteobacteria	Pseudomonadales	Moraxellaceae	Acinetobacter	Acinetobacter rudis	0	1.81e-05	0	2.51e-05	0	0
560	Bacteria	Firmicutes	Bacilli	Bacillales	Sporolactobacillaceae	Sporolactobacillus	Sporolactobacillus vineae	8.09e-06	1.45e-05	4.04e-06	1.43e-05	3.39e-06	6.09e-06
561	Bacteria	Firmicutes	Bacilli	Bacillales	Planococcaceae	Planococcus	Planococcus kocurii	1.62e-06	1.08e-05	1.21e-05	7.17e-06	0	1.02e-06
562	Bacteria	Actinobacteria	Coriobacteriia	Eggerthellales	Eggerthellaceae	Denitrobacterium	Denitrobacterium detoxificans	0.00461253	0.00580832	0.00358594	0.000695874	0.000340499	4.67e-05
563	Bacteria	Actinobacteria	Actinobacteria	Propionibacteriales	Propionibacteriaceae	Cutibacterium	Cutibacterium avidum	1.62e-05	7.23e-06	2.02e-05	3.59e-05	2.26e-05	1.12e-05
564	Bacteria	Proteobacteria	Betaproteobacteria	Burkholderiales	Burkholderiaceae	Burkholderia	Burkholderia lata	2.1e-05	7.23e-06	2.02e-05	5.38e-06	1.81e-05	0.000155351
565	Bacteria	Actinobacteria	Actinobacteria	Corynebacteriales	Mycobacteriaceae	Mycobacterium	Mycobacterium elephantis	3.24e-06	1.08e-05	0	1.79e-05	9.05e-06	4.06e-06
566	Bacteria	Proteobacteria	Epsilonproteobacteria	Campylobacterales	Campylobacteraceae	Arcobacter	Arcobacter skirrowii	0	0	1.21e-05	0	2.26e-06	1.02e-06
567	Bacteria	Proteobacteria	Betaproteobacteria	Burkholderiales	Comamonadaceae	Ramlibacter	Ramlibacter tataouinensis	5.02e-05	7.95e-05	3.23e-05	3.41e-05	2.26e-05	1.22e-05
568	Bacteria	Cyanobacteria	Unknown	Oscillatoriales	Coleofasciculaceae	Coleofasciculus	Coleofasciculus chthonoplastes	0	1.08e-05	0	0	0	0
569	Bacteria	Firmicutes	Bacilli	Bacillales	Bacillaceae	Salimicrobium	Salimicrobium halophilum	3.24e-06	3.61e-06	8.09e-06	1.79e-06	0	5.08e-06
570	Bacteria	Actinobacteria	Actinobacteria	Bifidobacteriales	Bifidobacteriaceae	Bifidobacterium	Bifidobacterium actinocoloniiforme	5.83e-05	9.76e-05	3.23e-05	2.51e-05	2.26e-06	8.12e-06
571	Bacteria	Firmicutes	Clostridia	Clostridiales	Clostridiaceae	Clostridium	Clostridium sporogenes	1.62e-05	1.08e-05	2.02e-05	8.97e-06	2.04e-05	7.11e-06
572	Bacteria	Proteobacteria	Alphaproteobacteria	Rhodobacterales	Rhodobacteraceae	Roseovarius	Roseovarius nanhaiticus	0	1.08e-05	1.62e-05	0	0	3.05e-06
573	Bacteria	Aquificae	Aquificae	Desulfurobacteriales	Desulfurobacteriaceae	Desulfurobacterium	Desulfurobacterium indicum	1.62e-06	0	4.04e-06	3.59e-06	1.13e-06	2.03e-06
574	Bacteria	Bacteroidetes	Flavobacteriia	Flavobacteriales	Flavobacteriaceae	Lacinutrix	Lacinutrix jangbogonensis	1.62e-06	3.61e-06	0	0	0	0
575	Bacteria	Actinobacteria	Actinobacteria	Corynebacteriales	Corynebacteriaceae	Corynebacterium	Corynebacterium striatum	5.83e-05	4.7e-05	2.83e-05	2.51e-05	2.83e-05	9.14e-06
576	Bacteria	Proteobacteria	Alphaproteobacteria	Rhodobacterales	Rhodobacteraceae	Marivivens	Marivivens sp. JLT3646	0	7.23e-06	0	0	0	2.03e-06
577	Bacteria	Spirochaetes	Spirochaetia	Unknown	Leptospiraceae	Leptospira	Leptospira alexanderi	0	0	0	3.59e-06	0	1.02e-06
578	Bacteria	Actinobacteria	Thermoleophilia	Solirubrobacterales	Conexibacteraceae	Conexibacter	Conexibacter woesei	4.7e-05	9.76e-05	8.89e-05	0.000114783	2.71e-05	6.09e-06
579	Bacteria	Proteobacteria	Deltaproteobacteria	Desulfovibrionales	Desulfovibrionaceae	Pseudodesulfovibrio	Pseudodesulfovibrio aespoeensis	0.000105235	0.000177105	2.43e-05	1.97e-05	3.39e-06	3.15e-05
580	Bacteria	Actinobacteria	Actinobacteria	Glycomycetales	Glycomycetaceae	Glycomyces	Glycomyces harbinensis	4.86e-06	0	4.04e-06	1.97e-05	0	6.09e-06
581	Bacteria	Proteobacteria	Alphaproteobacteria	Rhodobacterales	Rhodobacteraceae	Labrenzia	Labrenzia sp. CP4	1.62e-06	3.61e-06	0	3.59e-06	1.13e-06	5.08e-06
582	Bacteria	Chloroflexi	Thermomicrobia	Unknown	Unknown	Thermorudis	Thermorudis peleae	0	0	0	0	0	1.02e-06
583	Bacteria	Chlamydiae	Chlamydiia	Parachlamydiales	Waddliaceae	Waddlia	Waddlia chondrophila	1.78e-05	1.08e-05	4.04e-05	7.17e-06	1.13e-06	0
584	Bacteria	Actinobacteria	Actinobacteria	Micromonosporales	Micromonosporaceae	Actinoplanes	Actinoplanes sp. SE50	0	1.08e-05	4.04e-06	0	0	1.02e-06
585	Bacteria	Firmicutes	Clostridia	Clostridiales	Lachnospiraceae	Lachnoclostridium	[Clostridium] populeti	5.99e-05	0.000177105	0.000667058	0.000459133	7.24e-05	0.000390917
586	Bacteria	Firmicutes	Bacilli	Bacillales	Bacillaceae	Bacillus	Bacillus acidicola	4.86e-06	1.08e-05	2.02e-05	7.17e-06	1.13e-06	0
587	Bacteria	Firmicutes	Bacilli	Bacillales	Bacillaceae	Bacillus	Bacillus massiliosenegalensis	0	7.23e-06	0	8.97e-06	0	0
588	Bacteria	Actinobacteria	Actinobacteria	Micrococcales	Micrococcaceae	Arthrobacter	Arthrobacter globiformis	1.62e-06	3.61e-06	0	1.26e-05	4.52e-06	4.06e-06
589	Bacteria	Actinobacteria	Actinobacteria	Micrococcales	Microbacteriaceae	Rhodoluna	Candidatus Rhodoluna planktonica	0	3.61e-06	0	8.97e-06	0	1.02e-06
590	Bacteria	Proteobacteria	Alphaproteobacteria	Rhodobacterales	Hyphomonadaceae	Henriciella	Henriciella marina	0	3.61e-06	4.04e-06	1.79e-06	0	4.06e-06
591	Bacteria	Bacteroidetes	Cytophagia	Cytophagales	Cytophagaceae	Siphonobacter	Siphonobacter aquaeclarae	5.83e-05	1.08e-05	4.85e-05	5.74e-05	1.81e-05	8.53e-05
592	Bacteria	Firmicutes	Erysipelotrichia	Erysipelotrichales	Erysipelotrichaceae	Traorella	Traorella massiliensis	0.00859041	0.0150214	0.00192436	0.0021773	0.00138688	0.000187843
593	Bacteria	Firmicutes	Erysipelotrichia	Erysipelotrichales	Erysipelotrichaceae	Erysipelatoclostridium	Erysipelatoclostridium ramosum	0.000168376	0.000419269	0.000181925	0.000224186	0.000294119	9.14e-06
594	Bacteria	Firmicutes	Bacilli	Bacillales	Bacillaceae	Bacillus	Bacillus subtilis	0.000867784	0.000639746	0.000351722	0.000326415	0.000352943	7.21e-05
595	Bacteria	Proteobacteria	Betaproteobacteria	Burkholderiales	Comamonadaceae	Alicycliphilus	Alicycliphilus denitrificans	2.75e-05	3.98e-05	1.21e-05	1.97e-05	7.92e-06	2.23e-05
596	Bacteria	Cyanobacteria	Unknown	Nostocales	Rivulariaceae	Calothrix	Calothrix rhizosoleniae	0	0	0	0	0	3.05e-06
597	Bacteria	Proteobacteria	Gammaproteobacteria	Alteromonadales	Colwelliaceae	Thalassotalea	Thalassotalea crassostreae	1.62e-06	0	8.09e-06	0	0	0
598	Bacteria	Firmicutes	Clostridia	Clostridiales	Clostridiaceae	Natronincola	Natronincola ferrireducens	8.09e-06	0	4.04e-06	5.38e-06	2.26e-06	6.09e-06
599	Bacteria	Firmicutes	Clostridia	Clostridiales	Ruminococcaceae	Subdoligranulum	Subdoligranulum variabile	0.134299	0.263554	0.0294961	0.0228562	0.00184842	0.00797775
600	Bacteria	Tenericutes	Mollicutes	Mycoplasmatales	Mycoplasmataceae	Mycoplasma	Mycoplasma elephantis	2.43e-05	2.17e-05	7.68e-05	1.43e-05	6.79e-06	8.12e-06
601	Bacteria	Proteobacteria	Alphaproteobacteria	Rhodospirillales	Acetobacteraceae	Acidomonas	Acidomonas methanolica	1.13e-05	3.61e-06	2.43e-05	1.97e-05	0	5.08e-06
602	Bacteria	Actinobacteria	Actinobacteria	Actinomycetales	Actinomycetaceae	Actinomyces	Actinomyces sp. Chiba101	4.53e-05	3.61e-05	6.87e-05	3.05e-05	0	1.02e-05
603	Bacteria	Proteobacteria	Alphaproteobacteria	Rhodobacterales	Hyphomonadaceae	Unknown	Hyphomonadaceae bacterium UKL13-1	0	3.61e-06	4.04e-06	0	0	0
604	Bacteria	Actinobacteria	Actinobacteria	Corynebacteriales	Mycobacteriaceae	Mycobacterium	Mycobacterium avium	3.24e-06	3.61e-06	4.04e-06	8.97e-06	0	8.12e-06
605	Bacteria	Firmicutes	Bacilli	Bacillales	Paenibacillaceae	Paenibacillus	Paenibacillus peoriae	4.86e-06	0	0	7.17e-06	0	2.03e-06
606	Bacteria	Synergistetes	Synergistia	Synergistales	Synergistaceae	Cloacibacillus	Cloacibacillus evryensis	0.000658933	0.000375896	0.000311294	0.000188316	0	0.000223381
607	Bacteria	Proteobacteria	Gammaproteobacteria	Vibrionales	Vibrionaceae	Photobacterium	Photobacterium ganghwense	0	0	0	3.59e-06	3.39e-06	4.06e-06
608	Bacteria	Bacteroidetes	Flavobacteriia	Flavobacteriales	Flavobacteriaceae	Lutibacter	Lutibacter flavus	9.71e-06	0	0	0	2.26e-06	0
609	Bacteria	Actinobacteria	Actinobacteria	Corynebacteriales	Corynebacteriaceae	Corynebacterium	Corynebacterium genitalium	4.86e-06	3.61e-06	8.09e-06	7.17e-06	0	3.05e-06
610	Bacteria	Proteobacteria	Alphaproteobacteria	Rhodobacterales	Rhodobacteraceae	Pacificibacter	Pacificibacter marinus	0	0	0	0	1.13e-06	1.02e-06
611	Bacteria	Proteobacteria	Alphaproteobacteria	Sphingomonadales	Erythrobacteraceae	Croceicoccus	Croceicoccus naphthovorans	6.48e-06	0	1.62e-05	8.97e-06	1.13e-06	4.06e-06
612	Bacteria	Chloroflexi	Anaerolineae	Anaerolineales	Anaerolineaceae	Anaerolinea	Anaerolinea thermophila	1.94e-05	3.61e-05	4.04e-06	1.43e-05	1.13e-06	8.12e-06
613	Bacteria	Proteobacteria	Deltaproteobacteria	Desulfovibrionales	Desulfovibrionaceae	Desulfovibrio	Desulfovibrio vulgaris	0.00100054	0.00120359	0.000343636	0.000136305	7.47e-05	0.000269073
614	Bacteria	Spirochaetes	Spirochaetia	Spirochaetales	Spirochaetaceae	Treponema	Treponema putidum	4.86e-06	1.45e-05	8.49e-05	5.92e-05	3.39e-06	1.42e-05
615	Bacteria	Proteobacteria	Gammaproteobacteria	Pseudomonadales	Moraxellaceae	Moraxella	Moraxella ovis	1.62e-06	7.23e-06	0	1.79e-06	1.13e-06	1.02e-06
616	Bacteria	Proteobacteria	Alphaproteobacteria	Rhizobiales	Hyphomicrobiaceae	Devosia	Devosia sp. A16	1.62e-06	1.08e-05	2.43e-05	2.33e-05	4.52e-06	1.02e-05
[truncated: 6,370 more rows]

## Sheet: OTUsAbundanceTable.Plant.readsM
OTU	Domain	Phylum	Class	Order	Family	Genus	Species	turkeys	broilers	pigs	wild boars	foxes	rodents
[truncated: 294 more rows]

[truncated: 10 more sheets: OTUsAbundanceTable.Plant.relab, OTUsAbundance.Invertebrate.read, OTUsAbundance.Invertebrate.rel, OTUsAbundanceVerteb_other_reads, OTUsAbundanceVertebr_other_rel, OTUsAbundance.mammals_reads, OTUsAbundance.mammals_rel, Plasmid_readCount, Plasmid_FPKM_normalized_totalBa, potential diet]
